# Supplementary material for: Exosome-Based Proteomic Profiling for Biomarker Discovery in Pediatric Fabry Disease: Insights into Early Diagnosis Monitoring
Source: Biomedicines. 2025 Oct 23;13(11):2598. doi: 10.3390/biomedicines13112598 (PMC12650516; doi:10.3390/biomedicines13112598)
Supplement: Supplementary file 1 [file biomedicines-13-02598-s001.zip]

Archive with 3 entries (3 files):
- Supplementary figures.pptx
- Supplementary Table S1.pdf
- Supplementary Table S2.xlsx
