# Supplementary material for: Exosome-Based Proteomic Profiling for Biomarker Discovery in Pediatric Fabry Disease: Insights into Early Diagnosis Monitoring
Source: Biomedicines. 2025 Oct 23;13(11):2598. doi: 10.3390/biomedicines13112598 (PMC12650516; doi:10.3390/biomedicines13112598)
Supplement: Supplementary file 1 [file biomedicines-13-02598-s001.zip › Supplementary Table S2.xlsx]

## Sheet: FD.vs.N.protein
Protein	Description	Gene	FD1	FD2	FD3	N1	N2	N3	FD.vs.N FC	FD.vs.N Pvalue	FD.vs.N log2FC	FD.vs.N Sig	FD.vs.N UP.DOWN	GO_NUM	GO_Description	KEGG_Description	KEGG_EC	KEGG_ko	COG_Function_Description	COG_Function_Class	COG_Class_Description	IPR_Term
B7Z1N6	Fructose-bisphosphate aldolase		152692	5067619	20430.3	0	0	0	Inf	0	Inf	Significant	up	2	Molecular Function:fructose-bisphosphate aldolase activity (GO:0004332),Biological Process:glycolytic process (GO:0006096)	fructose-bisphosphate aldolase, class I	4.1.2.13	ko00010 Glycolysis / Gluconeogenesis ko00030 Pentose phosphate pathway ko00051 Fructose and mannose metabolism ko01100 Metabolic pathways ko01200 Carbon metabolism ko01230 Biosynthesis of amino acids	Fructose-bisphosphate aldolase class 1	G	Carbohydrate transport and metabolism ;	IPR000741 [Fructose-bisphosphate aldolase, class-I]
B4DG62	Hexokinase		5407.6	619581	1592.2	0	0	0	Inf	0	Inf	Significant	up	2	Molecular Function:ATP binding (GO:0005524),Biological Process:carbohydrate metabolic process (GO:0005975)	hexokinase	2.7.1.1	ko00010 Glycolysis / Gluconeogenesis ko00051 Fructose and mannose metabolism ko00052 Galactose metabolism ko00500 Starch and sucrose metabolism ko00520 Amino sugar and nucleotide sugar metabolism ko00524 Neomycin, kanamycin and gentamicin biosynthesis ko01100 Metabolic pathways ko01200 Carbon metabolism ko04066 HIF-1 signaling pathway ko04910 Insulin signaling pathway ko04930 Type II diabetes mel…	Hexokinase	G	Carbohydrate transport and metabolism ;	IPR022672 [Hexokinase, N-terminal] ; IPR022673[Hexokinase, C-terminal]
A0A384NYN5	Metavinculin		346327	7.26221e+07	31791.9	10840	28064.8	22212.1	1194.43612977752	0.419972683575334	10.2221139951187	Nonsignificant	None	2	Biological Process:cell adhesion (GO:0007155),Molecular Function:actin filament binding (GO:0051015)	vinculin	--	ko04510 Focal adhesion ko04520 Adherens junction ko04670 Leukocyte transendothelial migration ko04810 Regulation of actin cytoskeleton ko05100 Bacterial invasion of epithelial cells ko05131 Shigellosis ko05146 Amoebiasis	--	--	--	IPR006077 [Vinculin/alpha-catenin]
P0C0S8	Histone H2A type 1	H2AC11	735451	1.35314e+06	615517	67838	144957	64510.3	9.75136933716112	0.0695294949767678	3.28560482370509	Nonsignificant	None	1	Molecular Function:DNA binding (GO:0003677)	histone H2A	--	ko04217 Necroptosis ko05034 Alcoholism ko05322 Systemic lupus erythematosus	--	--	--	IPR007125 [Histone H2A/H2B/H3] ; IPR032454[Histone H2A, C-terminal domain]
A0A024R035	Complement component C9	C9	1.51143e+06	281034	981408	5393000	5.94143e+06	3.4733e+06	0.187325625263861	0.00839923142936313	-2.41638	Significant	down	1	Molecular Function:protein binding (GO:0005515)	complement component 9	--	ko04610 Complement and coagulation cascades ko05020 Prion diseases ko05146 Amoebiasis ko05322 Systemic lupus erythematosus	--	--	--	IPR000884 [Thrombospondin type-1 (TSP1) repeat] ; IPR002172[Low-density lipoprotein (LDL) receptor class A repeat] ; IPR020864[Membrane attack complex component/perforin (MACPF) domain]
A0A024R0G3	Uncharacterized protein	FLJ37549	1.73837e+06	733204	3.12405e+06	2369400	2.24088e+06	2.56609e+06	0.779728614226345	0.527427206057528	-0.358956	Nonsignificant	None	1	Molecular Function:metal ion binding (GO:0046872)	--	--	--	--	--	--	IPR007087 [Zinc finger, C2H2]
K7ERI9	Apolipoprotein C-I (Fragment)	APOC1	1.25827e+06	1.89872e+06	2.73591e+06	8042800	6.22891e+06	1.02201e+07	0.240606604856193	0.00729121604479322	-2.05525	Significant	down	2	Cellular Component:extracellular region (GO:0005576),Biological Process:lipoprotein metabolic process (GO:0042157)	apolipoprotein C-I	--	ko04979 Cholesterol metabolism	--	--	--	IPR006781 [Apolipoprotein C-I]
A0A0S2Z4N8	Vasodilator-stimulated phosphoprotein isoform 2 (Fragment)	VASP	604961	1.3448e+07	800507	661540	573372	752661	7.47315993462179	0.419059611425224	2.90171839804147	Nonsignificant	None	--	--	vasodilator-stimulated phosphoprotein	--	ko04015 Rap1 signaling pathway ko04022 cGMP-PKG signaling pathway ko04510 Focal adhesion ko04530 Tight junction ko04611 Platelet activation ko04666 Fc gamma R-mediated phagocytosis ko04670 Leukocyte transendothelial migration	--	--	--	IPR000697 [WH1/EVH1 domain] ; IPR014885[VASP tetramerisation]
O14791	Apolipoprotein L1	APOL1	1899709	1.30689e+06	3.19224e+06	5166200	4.29449e+06	4.74359e+06	0.450486866778523	0.0130614570988076	-1.15044	Significant	down	4	Cellular Component:extracellular region (GO:0005576),Biological Process:lipid transport (GO:0006869),Molecular Function:lipid binding (GO:0008289),Biological Process:lipoprotein metabolic process (GO:0042157)	apolipoprotein L	--	--	--	--	--	IPR008405 [Apolipoprotein L]
A0A024R1S8	LIM and SH3 domain protein 1	LASP1	23137.7	622526	4343.6	0	0	0	Inf	0	Inf	Significant	up	2	Molecular Function:protein binding (GO:0005515),Molecular Function:zinc ion binding (GO:0008270)	--	--	--	--	--	--	IPR000900 [Nebulin repeat] ; IPR001452[SH3 domain] ; IPR001781[Zinc finger, LIM-type]
A0A0S2Z487	Junction plakoglobin (Fragment)	JUP	161758	70094.4	107184	0	0	0	Inf	0	Inf	Significant	up	1	Molecular Function:protein binding (GO:0005515)	junction plakoglobin	--	ko05200 Pathways in cancer ko05202 Transcriptional misregulation in cancer ko05221 Acute myeloid leukemia ko05226 Gastric cancer ko05412 Arrhythmogenic right ventricular cardiomyopathy (ARVC)	--	--	--	IPR000225 [Armadillo]
Q5T6W2	Heterogeneous nuclear ribonucleoprotein K (Fragment)	HNRNPK	57666.2	256025	7510.3	5368.3	0	32966.9	5.58583408112301	0.437895903228863	2.48177272114811	Nonsignificant	None	1	Molecular Function:RNA binding (GO:0003723)	heterogeneous nuclear ribonucleoprotein K	--	ko03040 Spliceosome ko05168 Herpes simplex infection ko05203 Viral carcinogenesis ko05206 MicroRNAs in cancer	--	--	--	IPR004088 [K Homology domain, type 1] ; IPR012987[ROK, N-terminal]
A0A024R3E3	Apolipoprotein A-I, isoform CRA_a	APOA1	1.34309e+08	1.06332e+08	1.61508e+08	211290000	1.42914e+08	2.25526e+08	0.693683300307373	0.120320060110148	-0.527651	Nonsignificant	None	4	Cellular Component:extracellular region (GO:0005576),Biological Process:lipid transport (GO:0006869),Molecular Function:lipid binding (GO:0008289),Biological Process:lipoprotein metabolic process (GO:0042157)	apolipoprotein A-I	--	ko03320 PPAR signaling pathway ko04975 Fat digestion and absorption ko04977 Vitamin digestion and absorption ko04979 Cholesterol metabolism ko05143 African trypanosomiasis	--	--	--	IPR000074 [Apolipoprotein A/E]
E9PKW0	Intraflagellar transport protein 46 homolog (Fragment)	IFT46	1.46827e+06	1.94912e+06	1.67466e+06	1098800	1.25804e+06	916606	1.55556111544446	0.0237561337971723	0.63743507710732	Significant	up	1	Biological Process:intraciliary transport (GO:0042073)	intraflagellar transport protein 46	--	--	--	--	--	IPR022088 [Intraflagellar transport complex B protein 46]
A0A024R462	Fibronectin	FN1	3.37869e+07	2.30458e+07	3.84989e+07	35717000	1.02114e+07	2.42106e+07	1.35918115276022	0.387961828445708	0.442737752478883	Nonsignificant	None	2	Molecular Function:protein binding (GO:0005515),Cellular Component:extracellular region (GO:0005576)	fibronectin 1	--	ko04151 PI3K-Akt signaling pathway ko04510 Focal adhesion ko04512 ECM-receptor interaction ko04810 Regulation of actin cytoskeleton ko04933 AGE-RAGE signaling pathway in diabetic complications ko05100 Bacterial invasion of epithelial cells ko05146 Amoebiasis ko05165 Human papillomavirus infection ko05200 Pathways in cancer ko05205 Proteoglycans in cancer ko05222 Small cell lung cancer	Phage-related protein, tail component	X	Mobilome: prophages, transposons;	IPR000083 [Fibronectin, type I] ; IPR000562[Fibronectin, type II, collagen-binding] ; IPR003961[Fibronectin type III]
A0A024R496	Calcium binding protein 39, isoform CRA_a	CAB39	35921.7	125462	15271.3	0	0	0	Inf	0	Inf	Significant	up	--	--	calcium binding protein 39	--	ko04150 mTOR signaling pathway ko04152 AMPK signaling pathway	--	--	--	IPR013878 [Mo25-like]
P06733	Alpha-enolase	ENO1	1.25334e+06	3.433e+07	532618	36676	129306	34458.4	180.182510746315	0.395225533361415	7.4933151738226	Nonsignificant	None	--	--	enolase	4.2.1.11	ko00010 Glycolysis / Gluconeogenesis ko01100 Metabolic pathways ko01200 Carbon metabolism ko01230 Biosynthesis of amino acids ko03018 RNA degradation ko04066 HIF-1 signaling pathway	Enolase	G	Carbohydrate transport and metabolism ;	IPR020810 [Enolase, C-terminal TIM barrel domain] ; IPR020811[Enolase, N-terminal]
P07355	Annexin A2	ANXA2	396568	477626	249464	2489.3	10871.7	0	56.0665469151511	0.0236582245632473	5.80906831322388	Significant	up	2	Molecular Function:calcium ion binding (GO:0005509),Molecular Function:calcium-dependent phospholipid binding (GO:0005544)	annexin A2	--	--	--	--	--	IPR018502 [Annexin repeat]
A0A024R6I6	Serpin peptidase inhibitor, clade A (Alpha-1 antiproteinase, antitrypsin), member 10, isoform CRA_b	SERPINA10	12908.8	8659.5	16897.2	13230	22860	17611.3	0.716286197913272	0.237707601212958	-0.481392	Nonsignificant	None	--	--	serpin peptidase inhibitor, clade A	--	--	Serine protease inhibitor	O	Posttranslational modification, protein turnover, chaperones ;	IPR023796 [Serpin domain]
A0A024R6I9	Serpin peptidase inhibitor, clade A (Alpha-1 antiproteinase, antitrypsin), member 4, isoform CRA_a	SERPINA4	588596	606508	1.21176e+06	2832800	2.02636e+06	2.64992e+06	0.320526990354699	0.00593543926705624	-1.64148	Significant	down	--	--	serpin peptidase inhibitor, clade A	--	--	Serine protease inhibitor	O	Posttranslational modification, protein turnover, chaperones ;	IPR023796 [Serpin domain]
A0A024R6P0	Serpin peptidase inhibitor, clade A (Alpha-1 antiproteinase, antitrypsin), member 3, isoform CRA_c	SERPINA3	1.4122e+07	9.11636e+06	2.25727e+07	31411000	3.52422e+07	3.20103e+07	0.464316208373417	0.0127078692976694	-1.10682	Significant	down	--	--	serpin peptidase inhibitor, clade A	--	--	Serine protease inhibitor	O	Posttranslational modification, protein turnover, chaperones ;	IPR023796 [Serpin domain]
B4DP51	cDNA FLJ54533, highly similar to Heterogeneous nuclear ribonucleoprotein H		12233	34167.1	6673.2	0	0	0	Inf	0	Inf	Significant	up	1	Molecular Function:nucleic acid binding (GO:0003676)	heterogeneous nuclear ribonucleoprotein F/H	--	--	--	--	--	IPR000504 [RNA recognition motif domain] ; IPR012996[Zinc finger, CHHC-type]
F2Z388	60S ribosomal protein L35	RPL35	8298.5	50669.5	8550.3	0	0	0	Inf	0	Inf	Significant	up	4	Molecular Function:structural constituent of ribosome (GO:0003735),Cellular Component:intracellular (GO:0005622),Cellular Component:ribosome (GO:0005840),Biological Process:translation (GO:0006412)	large subunit ribosomal protein L35e	--	ko03010 Ribosome	Ribosomal protein L29	J	Translation, ribosomal structure and biogenesis ;	IPR001854 [Ribosomal protein L29]
A0A024R944	Antithrombin-III	SERPINC1	2.29538e+07	1.07099e+07	3.19008e+07	39471000	2.95387e+07	4.02328e+07	0.600174496729482	0.107533862020244	-0.736546	Nonsignificant	None	--	--	antithrombin III	--	ko04610 Complement and coagulation cascades	Serine protease inhibitor	O	Posttranslational modification, protein turnover, chaperones ;	IPR023796 [Serpin domain]
A0A024R952	Plakophilin 1 (Ectodermal dysplasia/skin fragility syndrome), isoform CRA_a	PKP1	46607.1	30088.9	28225.3	0	0	0	Inf	0	Inf	Significant	up	1	Molecular Function:protein binding (GO:0005515)	plakophilin 1	--	--	--	--	--	IPR000225 [Armadillo]
A0A024R9Q1	Thrombospondin 1, isoform CRA_a	THBS1	1.13413e+06	1.27901e+06	1.1549e+06	0	353030	411770	3.11021710820482	0.000996296354650921	1.63701529096617	Significant	up	4	Molecular Function:calcium ion binding (GO:0005509),Molecular Function:protein binding (GO:0005515),Cellular Component:extracellular region (GO:0005576),Biological Process:cell adhesion (GO:0007155)	thrombospondin 1	--	ko04015 Rap1 signaling pathway ko04115 p53 signaling pathway ko04145 Phagosome ko04151 PI3K-Akt signaling pathway ko04350 TGF-beta signaling pathway ko04510 Focal adhesion ko04512 ECM-receptor interaction ko05144 Malaria ko05165 Human papillomavirus infection ko05205 Proteoglycans in cancer ko05206 MicroRNAs in cancer ko05219 Bladder cancer	Alpha-tubulin suppressor and related RCC1 domain-containing proteins	DZ	Cell cycle control, cell division, chromosome partitioning ; Cytoskeleton ;	IPR000884 [Thrombospondin type-1 (TSP1) repeat] ; IPR001007[VWFC domain] ; IPR003367[Thrombospondin, type 3-like repeat] ; IPR008859[Thrombospondin, C-terminal]
A0A024RAA7	Adiponectin B	ADIB	1.48825e+06	921363	3.02762e+06	104050	233099	136338	11.4833873017053	0.118756449560537	3.52147635733261	Nonsignificant	None	--	--	complement C1q subcomponent subunit C	--	ko04610 Complement and coagulation cascades ko05020 Prion diseases ko05133 Pertussis ko05142 Chagas disease (American trypanosomiasis) ko05150 Staphylococcus aureus infection ko05322 Systemic lupus erythematosus	Type V secretory pathway, adhesin AidA	MU	Cell wall/membrane/envelope biogenesis ; Intracellular trafficking, secretion, and vesicular transport ;	IPR001073 [C1q domain] ; IPR008160[Collagen triple helix repeat]
A0A0A0MSV6	Complement C1q subcomponent subunit B (Fragment)	C1QB	1.59427e+06	1.06294e+06	3.03179e+06	169060	154090	189505	11.0971208328717	0.0991380433697915	3.47211351029685	Nonsignificant	None	--	--	complement C1q subcomponent subunit B	--	ko04610 Complement and coagulation cascades ko05020 Prion diseases ko05133 Pertussis ko05142 Chagas disease (American trypanosomiasis) ko05150 Staphylococcus aureus infection ko05322 Systemic lupus erythematosus	Type V secretory pathway, adhesin AidA	MU	Cell wall/membrane/envelope biogenesis ; Intracellular trafficking, secretion, and vesicular transport ;	IPR001073 [C1q domain] ; IPR008160[Collagen triple helix repeat]
B8ZWD8	Diazepam binding inhibitor, splice form 1D(1)	DBI	5555.7	436933	161078	0	0	0	Inf	0	Inf	Significant	up	1	Molecular Function:fatty-acyl-CoA binding (GO:0000062)	diazepam-binding inhibitor (GABA receptor modulator, acyl-CoA-binding protein)	--	ko03320 PPAR signaling pathway	Acyl-CoA-binding protein	I	Lipid transport and metabolism ;	IPR000582 [Acyl-CoA-binding protein, ACBP]
P02745	Complement C1q subcomponent subunit A	C1QA	758841	433542	1111123	59492	0	69888.7	11.8693937091596	0.0693545489049789	3.56917433861797	Nonsignificant	None	--	--	complement C1q subcomponent subunit A	--	ko04610 Complement and coagulation cascades ko05020 Prion diseases ko05133 Pertussis ko05142 Chagas disease (American trypanosomiasis) ko05150 Staphylococcus aureus infection ko05322 Systemic lupus erythematosus	Type V secretory pathway, adhesin AidA	MU	Cell wall/membrane/envelope biogenesis ; Intracellular trafficking, secretion, and vesicular transport ;	IPR001073 [C1q domain] ; IPR008160[Collagen triple helix repeat]
A0A024RAS5	Rho GDP dissociation inhibitor (GDI) beta, isoform CRA_a	ARHGDIB	5419.8	7.22049e+06	0	27286	23420.6	0	142.504374184031	0.501763664571108	7.15486239338022	Nonsignificant	None	2	Molecular Function:Rho GDP-dissociation inhibitor activity (GO:0005094),Cellular Component:cytoplasm (GO:0005737)	Rho GDP-dissociation inhibitor	--	ko04722 Neurotrophin signaling pathway ko04962 Vasopressin-regulated water reabsorption	--	--	--	IPR000406 [Rho protein GDP-dissociation inhibitor]
A0A024RB85	Proliferation-associated 2G4, 38kDa, isoform CRA_a	PA2G4	15453.1	890196	0	16671	24459.1	45425	15.6949087922029	0.50986404864299	3.97222473990048	Nonsignificant	None	--	--	--	--	--	Methionine aminopeptidase	J	Translation, ribosomal structure and biogenesis ;	IPR000994 [Peptidase M24]
B4DP96	cDNA FLJ51269, highly similar to Aminopeptidase N		8203.1	0	21521	20389	13758.8	18834.3	0.841532328843138	0.65136720222742	-0.248909	Nonsignificant	None	--	--	aminopeptidase N	3.4.11.2	ko00480 Glutathione metabolism ko01100 Metabolic pathways ko04614 Renin-angiotensin system ko04640 Hematopoietic cell lineage	Aminopeptidase N	E	Amino acid transport and metabolism ;	IPR024571 [ERAP1-like C-terminal domain]
H0YDD8	60S acidic ribosomal protein P2 (Fragment)	RPLP2	61615.6	97865.4	46019.5	0	0	0	Inf	0	Inf	Significant	up	--	--	large subunit ribosomal protein LP2	--	ko03010 Ribosome	--	--	--	--
B7Z6G1	cDNA FLJ50671, highly similar to Periostin		25525.9	20033.3	80720.4	61415	0	70866.9	0.636416622379933	0.411398085328467	-0.651957	Nonsignificant	None	--	--	--	--	--	Uncaracterized surface protein containing fasciclin (FAS1) repeats	R	General function prediction only ;	IPR000782 [FAS1 domain]
Q59GX5	L-plastin variant (Fragment)		0	35229	4477.1	40360	90647	28160.4	0.37419188853999	0.309657358190095	-1.41815	Nonsignificant	None	2	Molecular Function:calcium ion binding (GO:0005509),Molecular Function:protein binding (GO:0005515)	plastin-2	--	--	--	--	--	IPR001715 [Calponin homology domain] ; IPR002048[EF-hand domain]
A0A087WZ33	Regulator of nonsense transcripts 3A	UPF3A	1.34994e+06	26131.2	0	527910	466734	498315	1.38256339778546	0.821710060346911	0.467345637113585	Nonsignificant	None	--	--	regulator of nonsense transcripts 3	--	ko03013 RNA transport ko03015 mRNA surveillance pathway	--	--	--	IPR005120 [Regulator of nonsense-mediated decay, UPF3]
D5H3V8	MHC class I antigen (Fragment)	HLA-A	151722	105736	125823	121830	91775.6	6989.8	1.73748273989394	0.215302386809548	0.796998646214218	Nonsignificant	None	--	--	major histocompatibility complex, class I	--	ko04144 Endocytosis ko04145 Phagosome ko04218 Cellular senescence ko04514 Cell adhesion molecules (CAMs) ko04612 Antigen processing and presentation ko04940 Type I diabetes mellitus ko05165 Human papillomavirus infection ko05166 HTLV-I infection ko05167 Kaposi's sarcoma-associated herpesvirus infection ko05168 Herpes simplex infection ko05169 Epstein-Barr virus infection ko05203 Viral carcinogene…	--	--	--	IPR003597 [Immunoglobulin C1-set] ; IPR011161[MHC class I-like antigen recognition-like]
A0A068LN03	Ig heavy chain variable region (Fragment)		70202.5	0	21024.7	0	91121.3	50521.6	0.644064757216917	0.512050108080068	-0.634722	Nonsignificant	None	--	--	--	--	--	--	--	--	IPR013106 [Immunoglobulin V-set domain]
Q5NV83	V3-3 protein (Fragment)	V3-3	595518	452750	1.08326e+06	936370	691065	994984	0.81280906107057	0.483979796273168	-0.299012	Nonsignificant	None	--	--	--	--	--	--	--	--	IPR013106 [Immunoglobulin V-set domain]
Q5NV65	V1-5 protein (Fragment)	V1-5	0	80593.3	36821.8	15508	0	18033	3.50064398795504	0.195875455364943	1.80762034856218	Nonsignificant	None	--	--	--	--	--	--	--	--	IPR013106 [Immunoglobulin V-set domain]
A2MYD5	V2-6 protein (Fragment)	V2-6	681314	838037	731635	325540	507582	1.04164e+06	1.2006783475106	0.598814459221518	0.263849715903637	Nonsignificant	None	--	--	--	--	--	--	--	--	IPR013106 [Immunoglobulin V-set domain]
P0DSN7	Probable non-functional immunoglobulinn kappa variable 1D-37	IGKV1D-37	29300.2	124104	88545	40107	24254.8	77325.3	1.70762828796694	0.352724810100712	0.771993967072506	Nonsignificant	None	--	--	--	--	--	--	--	--	IPR013106 [Immunoglobulin V-set domain]
E9PJU0	Myomegalin	PDE4DIP	168551	63792	258434	221070	202624	182182	0.810029681005526	0.540159922927638	-0.303953	Nonsignificant	None	1	Cellular Component:microtubule organizing center (GO:0005815)	myomegalin	--	--	--	--	--	IPR012943 [Centrosomin, N-terminal motif 1]
Q70T18	BBF2H7/FUS protein (Fragment)		15183.8	121378	11593.2	0	0	0	Inf	0	Inf	Significant	up	1	Molecular Function:nucleic acid binding (GO:0003676)	RNA-binding protein FUS	--	ko05202 Transcriptional misregulation in cancer	RNA recognition motif (RRM) domain	J	Translation, ribosomal structure and biogenesis ;	IPR000504 [RNA recognition motif domain]
A0A5C2GMT2	IG c481_light_IGKV1D-8_IGKJ1 (Fragment)		11414.3	0	6377.1	0	71147.1	34706.2	0.16807600707772	0.139024910269315	-2.57281	Nonsignificant	None	--	--	--	--	--	--	--	--	IPR013106 [Immunoglobulin V-set domain]
A0A087WT59	Transthyretin	TTR	2.07147e+07	24524911	2.01398e+07	7775500	8.40109e+06	8.86356e+06	2.61098462375628	0.000678119234857381	1.38459396155888	Significant	up	--	--	transthyretin	--	ko04918 Thyroid hormone synthesis	5-hydroxyisourate hydrolase (purine catabolism), transthyretin-related family	F	Nucleotide transport and metabolism ;	IPR023416 [Transthyretin/hydroxyisourate hydrolase, superfamily]
A0A087WTA8	Collagen alpha-2(I) chain	COL1A2	100806	152832	97616.3	0	0	0	Inf	0	Inf	Significant	up	1	Molecular Function:extracellular matrix structural constituent (GO:0005201)	collagen, type I, alpha	--	ko04151 PI3K-Akt signaling pathway ko04510 Focal adhesion ko04512 ECM-receptor interaction ko04611 Platelet activation ko04926 Relaxin signaling pathway ko04933 AGE-RAGE signaling pathway in diabetic complications ko04974 Protein digestion and absorption ko05146 Amoebiasis ko05165 Human papillomavirus infection	Autotransporter adhesin	UW	Intracellular trafficking, secretion, and vesicular transport ; Extracellular structures ;	IPR000885 [Fibrillar collagen, C-terminal] ; IPR008160[Collagen triple helix repeat]
A0A087WW43	Inter-alpha-trypsin inhibitor heavy chain H3	ITIH3	108554	50475.4	44719	2438700	2.0581e+06	1.75362e+06	0.0325975960575219	0.00897138443541259	-4.93909	Significant	down	--	--	--	--	--	Secreted protein containing bacterial Ig-like domain and vWFA domain	R	General function prediction only ;	IPR002035 [von Willebrand factor, type A] ; IPR013694[VIT domain]
Q9Y6R7	IgGFc-binding protein	FCGBP	23014.6	0	18082.1	172740	44294.7	59576.2	0.222858354461086	0.264403802115595	-2.1658	Nonsignificant	None	--	--	--	--	--	Large exoprotein involved in heme utilization or adhesion	U	Intracellular trafficking, secretion, and vesicular transport ;	IPR001846 [von Willebrand factor, type D domain] ; IPR002919[Trypsin Inhibitor-like, cysteine rich domain] ; IPR014853[Uncharacterised domain, cysteine-rich] ; IPR025615[TILa domain]
A0A140VKE1	UTP--glucose-1-phosphate uridylyltransferase		2829.6	402732	0	28585	30056.8	0	6.91592004338202	0.545087769123707	2.78992118973163	Nonsignificant	None	2	Biological Process:metabolic process (GO:0008152),Molecular Function:uridylyltransferase activity (GO:0070569)	UTP--glucose-1-phosphate uridylyltransferase	2.7.7.9	ko00040 Pentose and glucuronate interconversions ko00052 Galactose metabolism ko00500 Starch and sucrose metabolism ko00520 Amino sugar and nucleotide sugar metabolism ko01100 Metabolic pathways	UDP-N-acetylglucosamine pyrophosphorylase	G	Carbohydrate transport and metabolism ;	IPR002618 [UDPGP family]
A0A087X0I0	Tenascin-X	TNXB	44379.6	0	65316	118970	58261.5	74840.3	0.65276401406266	0.321901500626648	-0.615367	Nonsignificant	None	1	Molecular Function:protein binding (GO:0005515)	tenascin	--	ko04151 PI3K-Akt signaling pathway ko04510 Focal adhesion ko04512 ECM-receptor interaction ko05165 Human papillomavirus infection ko05206 MicroRNAs in cancer	Phage-related protein, tail component	X	Mobilome: prophages, transposons;	IPR002181 [Fibrinogen, alpha/beta/gamma chain, C-terminal globular domain] ; IPR003961[Fibronectin type III]
A0A087X1J7	Glutathione peroxidase	GPX3	354177	75301.5	973984	710620	727730	869991	0.607996331910941	0.327039352974927	-0.717865	Nonsignificant	None	3	Molecular Function:glutathione peroxidase activity (GO:0004602),Biological Process:response to oxidative stress (GO:0006979),Biological Process:oxidation-reduction process (GO:0055114)	glutathione peroxidase	1.11.1.9	ko00480 Glutathione metabolism ko00590 Arachidonic acid metabolism ko04918 Thyroid hormone synthesis	Glutathione peroxidase, house-cleaning role in reducing lipid peroxides	VI	Defense mechanisms ; Lipid transport and metabolism ;	IPR000889 [Glutathione peroxidase]
Q99969	Retinoic acid receptor responder protein 2	RARRES2	40382.4	511380	21507.5	0	0	0	Inf	0	Inf	Significant	up	--	--	retinoic acid receptor responder protein 2	--	--	--	--	--	--
A0A096LPE2	SAA2-SAA4 readthrough	SAA2-SAA4	227887	38026.7	431697	2022900	1075944	1.47282e+06	0.152594464964086	0.0121976091025109	-2.71223	Significant	down	1	Cellular Component:extracellular region (GO:0005576)	serum amyloid A protein	--	--	--	--	--	IPR000096 [Serum amyloid A protein]
A0A0A0MR04	Signal peptidase complex catalytic subunit SEC11C	SEC11C	642616	67589.1	32402.5	129930	0	55909.3	2.66397868122261	0.589641161427241	1.41358253713234	Nonsignificant	None	--	--	signal peptidase I	3.4.21.89	ko03060 Protein export	--	--	--	--
A0A0A0MRJ7	Coagulation factor V	F5	339897	257921	292850	355870	298330	408582	0.83805349320058	0.222130581155841	-0.254886	Nonsignificant	None	1	Molecular Function:copper ion binding (GO:0005507)	coagulation factor V (labile factor)	--	ko04610 Complement and coagulation cascades	Multicopper oxidase with three cupredoxin domains (includes cell division protein FtsP and spore coat protein CotA)	DPM	Cell cycle control, cell division, chromosome partitioning ; Inorganic ion transport and metabolism ; Cell wall/membrane/envelope biogenesis ;	IPR000421 [Coagulation factor 5/8 C-terminal domain] ; IPR011707[Multicopper oxidase, type 3]
A0A0A0MSI0	Peroxiredoxin-1 (Fragment)	PRDX1	61472.2	443804	14356.7	0	0	0	Inf	0	Inf	Significant	up	3	Molecular Function:antioxidant activity (GO:0016209),Molecular Function:oxidoreductase activity (GO:0016491),Biological Process:oxidation-reduction process (GO:0055114)	peroxiredoxin 1	1.11.1.15	ko04146 Peroxisome	Alkyl hydroperoxide reductase subunit AhpC (peroxiredoxin)	V	Defense mechanisms ;	IPR000866 [Alkyl hydroperoxide reductase subunit C/ Thiol specific antioxidant]
Q9NZ08	Endoplasmic reticulum aminopeptidase 1	ERAP1	9022.1	667190	0	142710	31665.7	65031.8	4.23678518843395	0.5757924439745	2.08296998368473	Nonsignificant	None	2	Molecular Function:metallopeptidase activity (GO:0008237),Molecular Function:zinc ion binding (GO:0008270)	adipocyte-derived leucine aminopeptidase	3.4.11.-	--	Aminopeptidase N	E	Amino acid transport and metabolism ;	IPR014782 [Peptidase M1, membrane alanine aminopeptidase, N-terminal] ; IPR024571[ERAP1-like C-terminal domain]
A0A7S5C5Z2	IGH c2530_heavy_IGHV2-26_IGHD1-26_IGHJ3 (Fragment)		104815	0	380430	267600	231810	383443	0.824448110586864	0.692309291101932	-0.278499	Nonsignificant	None	--	--	immunoglobulin heavy chain	--	ko04020 Calcium signaling pathway ko04064 NF-kappa B signaling pathway ko04072 Phospholipase D signaling pathway ko04145 Phagosome ko04151 PI3K-Akt signaling pathway ko04640 Hematopoietic cell lineage ko04650 Natural killer cell mediated cytotoxicity ko04662 B cell receptor signaling pathway ko04664 Fc epsilon RI signaling pathway ko04666 Fc gamma R-mediated phagocytosis ko04672 Intestinal immune…	--	--	--	IPR013106 [Immunoglobulin V-set domain]
A2MYC8	V5-2 protein (Fragment)	V5-2	3821.4	49685.6	346942	0	254004	140524	0.676671533241409	0.69007019723081	-0.563472	Nonsignificant	None	--	--	pre-B lymphocyte gene	--	--	--	--	--	IPR013106 [Immunoglobulin V-set domain]
Q5T4F6	Cartilage acidic protein 1 (Fragment)	CRTAC1	59683.6	90657.2	100165	66750	13504.6	35877.8	2.15706986164068	0.0852530189312917	1.10907290223337	Nonsignificant	None	--	--	--	--	--	PKD repeat	S	Function unknown ;	IPR011519 [ASPIC/UnbV]
A0A0C4DH32	Immunoglobulin heavy variable 3-20	IGHV3-20	36868.9	44643.7	61328.4	3175.7	23069.1	98407	1.14592007496081	0.849138282963186	0.196506423258177	Nonsignificant	None	--	--	--	--	--	--	--	--	IPR013106 [Immunoglobulin V-set domain]
Q5NV82	V4-2 protein (Fragment)	V4-2	429125	140122	515080	314250	356982	629870	0.833392027186808	0.656106380035503	-0.262933	Nonsignificant	None	--	--	pre-B lymphocyte gene	--	--	--	--	--	IPR013106 [Immunoglobulin V-set domain]
A0A0J9YX57	MAGE family member B6B	MAGEB6B	694407	270504	1.39923e+06	1044100	892607	1.12341e+06	0.772563578828728	0.527963313738422	-0.372274	Nonsignificant	None	--	--	--	--	--	--	--	--	IPR002190 [MAGE homology domain] ; IPR021072[Melanoma associated antigen, N-terminal]
A0A0J9YXC7	LIM and senescent cell antigen-like-containing domain protein	LIMS4	39206.4	815192	37226.6	0	0	0	Inf	0	Inf	Significant	up	1	Molecular Function:zinc ion binding (GO:0008270)	--	--	--	--	--	--	IPR001781 [Zinc finger, LIM-type]
A0A0K0K1J1	Epididymis secretory protein Li 2	HEL-S-2	407358	493912	306326	197140	96920.8	69425.9	3.32225470698103	0.0134711578688296	1.73216268450193	Significant	up	1	Molecular Function:cysteine-type endopeptidase inhibitor activity (GO:0004869)	cystatin-C	--	ko04970 Salivary secretion	--	--	--	IPR000010 [Cystatin domain]
A0A0K0K1J6	Epididymis secretory protein Li 96 (Fragment)	HEL-S-96	58123.8	4.66582e+06	50908.2	4212.7	4639.2	0	359.610599607617	0.410310089208354	8.49029173503191	Nonsignificant	None	--	--	--	--	--	Uncharacterized conserved protein, phosphatidylethanolamine-binding protein (PEBP) family	R	General function prediction only ;	IPR008914 [Phosphatidylethanolamine-binding protein]
P02649	Apolipoprotein E	APOE	3.96916e+06	6.93939e+06	1.17674e+07	7348800	7.1231e+06	7.98299e+06	1.00984463465136	0.977156858786288	0.0141333503438515	Nonsignificant	None	4	Cellular Component:extracellular region (GO:0005576),Biological Process:lipid transport (GO:0006869),Molecular Function:lipid binding (GO:0008289),Biological Process:lipoprotein metabolic process (GO:0042157)	apolipoprotein E	--	ko04979 Cholesterol metabolism ko05010 Alzheimer's disease	--	--	--	IPR000074 [Apolipoprotein A/E]
A8K6C1	Cholesteryl ester transfer protein		128057	40027.8	336855	326240	137162	258872	0.699096811530796	0.524286261182685	-0.516436	Nonsignificant	None	1	Molecular Function:lipid binding (GO:0008289)	cholesteryl ester transfer protein	--	ko04979 Cholesterol metabolism	--	--	--	IPR001124 [Lipid-binding serum glycoprotein, C-terminal] ; IPR017942[Lipid-binding serum glycoprotein, N-terminal]
A0A0S2Z3Y1	Galectin-3-binding protein (Fragment)	LGALS3BP	47883	12446.3	0	712180	547579	507623	0.0512022497905518	0.0064323853549398	-4.28765	Significant	down	2	Molecular Function:scavenger receptor activity (GO:0005044),Cellular Component:membrane (GO:0016020)	galectin-3-binding protein	--	--	--	--	--	IPR001190 [SRCR domain] ; IPR011705[BTB/Kelch-associated]
B2R6M6	cDNA, FLJ93024, highly similar to Homo sapiens EGF-containing fibulin-like extracellular matrix protein 1 (EFEMP1), transcript variant 1, mRNA		80136.2	17781.8	235585	2707800	88058	115736	0.114543050051458	0.426882994492597	-3.12604	Nonsignificant	None	1	Molecular Function:calcium ion binding (GO:0005509)	EGF-containing fibulin-like extracellular matrix protein 1	--	--	--	--	--	IPR001881 [EGF-like calcium-binding domain] ; IPR026823[Complement Clr-like EGF domain]
A0A0S2Z4I5	Complement factor properdin isoform 1 (Fragment)	CFP	841103	1.29462e+06	1.45114e+06	1610500	1.00625e+06	1.77419e+06	0.81687844504633	0.417342354035673	-0.291807	Nonsignificant	None	--	--	complement factor properdin	--	ko05168 Herpes simplex infection	--	--	--	IPR000884 [Thrombospondin type-1 (TSP1) repeat]
P07225	Vitamin K-dependent protein S	PROS1	1.1024e+06	5.2104e+06	628845	4000900	3.21034e+06	2.85996e+06	0.689257	0.523305088716287	-0.536886	Nonsignificant	None	3	Molecular Function:calcium ion binding (GO:0005509),Molecular Function:protein binding (GO:0005515),Cellular Component:extracellular region (GO:0005576)	protein S	--	ko04610 Complement and coagulation cascades	--	--	--	IPR000294 [Gamma-carboxyglutamic acid-rich (GLA) domain] ; IPR000742[EGF-like domain] ; IPR001791[Laminin G domain] ; IPR001881[EGF-like calcium-binding domain]
Q53GU8	Transforming growth factor-beta-induced protein ig-h3 (Fragment)		49858.5	35086.3	137233	219270	202259	312307	0.302761842492916	0.021807992338186	-1.72374	Significant	down	--	--	transforming growth factor-beta-induced protein	--	--	Uncaracterized surface protein containing fasciclin (FAS1) repeats	R	General function prediction only ;	IPR000782 [FAS1 domain]
A0A0X9UWL5	GCT-A5 light chain variable region (Fragment)		23773.5	14823.8	41464.4	0	12066.9	21074.5	1.61050730103938	0.41215812649787	0.687515201018423	Nonsignificant	None	--	--	--	--	--	--	--	--	IPR013106 [Immunoglobulin V-set domain]
A0A0X9UWM4	IBM-A3 heavy chain variable region (Fragment)		0	33950.7	60161.1	136650	30433.8	98587	0.531363251061088	0.388820977193116	-0.91223	Nonsignificant	None	--	--	--	--	--	--	--	--	IPR013106 [Immunoglobulin V-set domain]
A0A109PS54	GCT-A8 light chain variable region (Fragment)		0	0	0	15914	23863.3	30786.3	#NAME?	0	#NAME?	Significant	down	--	--	--	--	--	--	--	--	IPR013106 [Immunoglobulin V-set domain]
A0A109PW33	MS-C1 light chain variable region (Fragment)		107341	31907.1	154555	210430	127738	287302	0.469731467407614	0.130769318946392	-1.09009	Nonsignificant	None	--	--	--	--	--	--	--	--	IPR013106 [Immunoglobulin V-set domain]
A0A125QYY9	IBM-B2 heavy chain variable region (Fragment)		64610.7	0	21939.2	301850	7914.9	514710	0.157463658691895	0.310773041432129	-2.66691	Nonsignificant	None	--	--	--	--	--	--	--	--	IPR013106 [Immunoglobulin V-set domain]
A0A140VJI7	Testicular tissue protein Li 61		1.70607e+06	2.99417e+06	2.05042e+06	1580200	879157	1391253	1.75314145031566	0.0920798067395994	0.809942403077571	Nonsignificant	None	2	Cellular Component:extracellular region (GO:0005576),Biological Process:signal transduction (GO:0007165)	--	--	--	--	--	--	IPR008605 [Extracellular matrix protein 1]
A0A140VJJ6	Testicular tissue protein Li 70		1.50418e+08	8.03278e+07	153963258	110750000	8.79498e+07	7.9041e+07	1.38513875931511	0.238648186267243	0.470030508655944	Nonsignificant	None	5	Molecular Function:receptor binding (GO:0005102),Cellular Component:fibrinogen complex (GO:0005577),Biological Process:signal transduction (GO:0007165),Biological Process:platelet activation (GO:0030168),Biological Process:protein polymerization (GO:0051258)	fibrinogen gamma chain	--	ko04610 Complement and coagulation cascades ko04611 Platelet activation ko05150 Staphylococcus aureus infection	--	--	--	IPR002181 [Fibrinogen, alpha/beta/gamma chain, C-terminal globular domain] ; IPR012290[Fibrinogen, alpha/beta/gamma chain, coiled coil domain]
A0A140VK00	Testicular tissue protein Li 227		1.5598e+07	1.66795e+07	2.04908e+07	14630000	9.14326e+06	1.19819e+07	1.47582307288013	0.0592563855191238	0.5615197761557	Nonsignificant	None	--	--	--	--	--	--	--	--	IPR003597 [Immunoglobulin C1-set] ; IPR011161[MHC class I-like antigen recognition-like]
A0A140VK24	Testicular secretory protein Li 24		242529	148122	382407	690780	1.29075e+06	667300	0.291848458994903	0.0437986053122338	-1.77671	Significant	down	2	Biological Process:lipid metabolic process (GO:0006629),Molecular Function:O-acyltransferase activity (GO:0008374)	lecithin-cholesterol acyltransferase	2.3.1.43	ko00564 Glycerophospholipid metabolism ko04979 Cholesterol metabolism	--	--	--	IPR003386 [Lecithin:cholesterol/phospholipid:diacylglycerol acyltransferase]
A0A140VK56	Transaldolase		968407	3.55994e+06	1.06776e+06	0	2254	93632.4	38.9079076907674	0.195546236468736	5.28199149500498	Nonsignificant	None	1	Biological Process:carbohydrate metabolic process (GO:0005975)	transaldolase	2.2.1.2	ko00030 Pentose phosphate pathway ko01100 Metabolic pathways ko01200 Carbon metabolism ko01230 Biosynthesis of amino acids	Transaldolase	G	Carbohydrate transport and metabolism ;	IPR001585 [Transaldolase/Fructose-6-phosphate aldolase]
B7Z6G4	cDNA FLJ53193, highly similar to Homo sapiens caldesmon 1 (CALD1), transcript variant 5, mRNA		168000	7.69078e+06	99890.5	26778	73452.8	2631.9	77.3717713029116	0.407732447012179	6.27373539730841	Nonsignificant	None	--	--	caldesmon	--	ko04270 Vascular smooth muscle contraction	--	--	--	IPR006018 [Caldesmon/lymphocyte specific protein]
A0A140VKF3	Testis tissue sperm-binding protein Li 70n		1.63641e+06	454089	1.89388e+06	2752800	1.57191e+06	2.6599e+06	0.570450826174716	0.161575949589701	-0.809826	Nonsignificant	None	--	--	pigment epithelium-derived factor	--	ko04310 Wnt signaling pathway	Serine protease inhibitor	O	Posttranslational modification, protein turnover, chaperones ;	IPR023796 [Serpin domain]
A0A158RFU6	RAB7, member RAS oncogene family, isoform CRA_a	RAB7A	30506.6	1.14294e+06	0	18955	9110.9	17868.4	38.3193452387432	0.491418365889939	5.26000100489443	Nonsignificant	None	2	Molecular Function:GTP binding (GO:0005525),Biological Process:small GTPase mediated signal transduction (GO:0007264)	Ras-related protein Rab-7A	--	ko04137 Mitophagy - animal ko04140 Autophagy - animal ko04144 Endocytosis ko04145 Phagosome ko05132 Salmonella infection ko05146 Amoebiasis ko05152 Tuberculosis	GTPase SAR1 family domain	R	General function prediction only ;	IPR001806 [Small GTPase superfamily]
A0A182DWH7	Selenoprotein P (Fragment)	SELENOP	422710	1.47277e+06	361816	175220	194197	147580	4.36616177002222	0.248835721959437	2.12636558440228	Nonsignificant	None	--	--	--	--	--	--	--	--	IPR007671 [Selenoprotein P, N-terminal] ; IPR007672[Selenoprotein P, C-terminal]
F8WD96	Cathepsin D	CTSD	45128.4	109801	38231.3	18871	2093.2	0	6.14255731198901	0.171079282165601	2.6188394134481	Nonsignificant	None	2	Molecular Function:aspartic-type endopeptidase activity (GO:0004190),Biological Process:proteolysis (GO:0006508)	cathepsin D	3.4.23.5	ko04071 Sphingolipid signaling pathway ko04140 Autophagy - animal ko04142 Lysosome ko04210 Apoptosis ko05152 Tuberculosis	--	--	--	IPR012848 [Aspartic peptidase, N-terminal] ; IPR033121[Peptidase family A1 domain]
E9PEN0	Inhibitor of growth protein 5	ING5	347037	156685	186268	0	0	0	Inf	0	Inf	Significant	up	--	--	inhibitor of growth protein 5	--	--	--	--	--	IPR024610 [Inhibitor of growth protein, N-terminal histone-binding]
A0A1B1CYC9	Vitamin D binding protein (Fragment)	Gc	116673	27092.7	59278.8	0	15794.5	1201.2	7.96455966313048	0.182502417501391	2.9935946016277	Nonsignificant	None	--	--	vitamin D-binding protein	--	--	--	--	--	IPR015247 [Vitamin D binding protein, domain III]
A0A1C9J6T1	B cell receptor heavy chain variable region (Fragment)		24148.6	20741	0	46757	76026	68923.9	0.351236183987118	0.0362283429712829	-1.50949	Significant	down	--	--	--	--	--	--	--	--	IPR013106 [Immunoglobulin V-set domain]
A0A1L7B5J3	Alpha-1-antitrypsin short transcript variant 1C4	SERPINA1	9593.7	0	107646	144470	172915	120580	0.401539345697022	0.125526595668705	-1.31639	Nonsignificant	None	--	--	alpha-1-antitrypsin	--	ko04610 Complement and coagulation cascades	--	--	--	IPR023796 [Serpin domain]
A0A1S5UZ07	Talin-1	TLN1	387111	3.82855e+07	52453.5	2897.8	13380.6	14338.4	1264.82906443521	0.416355808193602	10.3047267094593	Nonsignificant	None	5	Cellular Component:ruffle (GO:0001726),Molecular Function:actin binding (GO:0003779),Molecular Function:structural constituent of cytoskeleton (GO:0005200),Cellular Component:focal adhesion (GO:0005925),Biological Process:cytoskeletal anchoring at plasma membrane (GO:0007016)	talin	--	ko04015 Rap1 signaling pathway ko04510 Focal adhesion ko04611 Platelet activation ko05166 HTLV-I infection	--	--	--	IPR002558 [I/LWEQ domain] ; IPR015009[Vinculin-binding site-containing domain] ; IPR015224[Talin, central] ; IPR018979[FERM, N-terminal] ; IPR019748[FERM central domain] ; IPR032425[Talin, N-terminal F0 domain]
P69905	Hemoglobin subunit alpha	HBA1	1.99312e+08	4.15783e+07	31798631	72406000	4.06428e+07	60034944	1.57547595452696	0.579040529224351	0.655787735599862	Nonsignificant	None	2	Molecular Function:oxygen binding (GO:0019825),Molecular Function:heme binding (GO:0020037)	hemoglobin subunit alpha	--	ko05143 African trypanosomiasis ko05144 Malaria	Hemoglobin-like flavoprotein	C	Energy production and conversion ;	IPR000971 [Globin]
P06681	Complement C2	C2	92249.6	71923.8	613378	708620	443470	836542	0.390998432841882	0.129140024980735	-1.35477	Nonsignificant	None	2	Molecular Function:serine-type endopeptidase activity (GO:0004252),Biological Process:proteolysis (GO:0006508)	complement component 2	3.4.21.43	ko04610 Complement and coagulation cascades ko05133 Pertussis ko05150 Staphylococcus aureus infection ko05322 Systemic lupus erythematosus	Secreted trypsin-like serine protease	O	Posttranslational modification, protein turnover, chaperones ;	IPR000436 [Sushi/SCR/CCP domain] ; IPR001254[Serine proteases, trypsin domain] ; IPR002035[von Willebrand factor, type A]
H0YDX6	CD44 antigen (Fragment)	CD44	21365	41297.2	52154.9	178640	126826	181678	0.235694809184406	0.00340079383205135	-2.08501	Significant	down	2	Molecular Function:hyaluronic acid binding (GO:0005540),Biological Process:cell adhesion (GO:0007155)	CD44 antigen	--	ko04512 ECM-receptor interaction ko04640 Hematopoietic cell lineage ko05131 Shigellosis ko05169 Epstein-Barr virus infection ko05205 Proteoglycans in cancer ko05206 MicroRNAs in cancer	--	--	--	IPR000538 [Link domain]
P62979	Ubiquitin-40S ribosomal protein S27a	RPS27A	305240	1.3993e+07	165395	19678	12812.7	13496	314.517962802289	0.404638781648304	8.29699860467179	Nonsignificant	None	4	Molecular Function:structural constituent of ribosome (GO:0003735),Molecular Function:protein binding (GO:0005515),Cellular Component:ribosome (GO:0005840),Biological Process:translation (GO:0006412)	small subunit ribosomal protein S27Ae	--	ko03010 Ribosome	Ubiquitin	O	Posttranslational modification, protein turnover, chaperones ;	IPR000626 [Ubiquitin domain] ; IPR002906[Ribosomal protein S27a]
A0A286YEY4	Immunoglobulin heavy constant gamma 2 (Fragment)	IGHG2	222630	186521	299454	135620	72801	205376	1.71244564664453	0.12486420822756	0.776058197380701	Nonsignificant	None	--	--	--	--	--	--	--	--	IPR003597 [Immunoglobulin C1-set]
A0A286YFJ8	Immunoglobulin heavy constant gamma 4 (Fragment)	IGHG4	4.3082e+06	3002422	4.29559e+06	10595000	1.87277e+07	3.95807e+07	0.168441742960039	0.15707669904771	-2.56968	Nonsignificant	None	--	--	--	--	--	--	--	--	IPR003597 [Immunoglobulin C1-set]
A0A2H4G024	MHC class I antigen (Fragment)	HLA-A	5545.2	53799.5	0	60960	46590.7	8164.3	0.769278399516052	0.764650157182665	-0.378422	Nonsignificant	None	--	--	major histocompatibility complex, class I	--	ko04144 Endocytosis ko04145 Phagosome ko04218 Cellular senescence ko04514 Cell adhesion molecules (CAMs) ko04612 Antigen processing and presentation ko04940 Type I diabetes mellitus ko05165 Human papillomavirus infection ko05166 HTLV-I infection ko05167 Kaposi's sarcoma-associated herpesvirus infection ko05168 Herpes simplex infection ko05169 Epstein-Barr virus infection ko05203 Viral carcinogene…	--	--	--	IPR011161 [MHC class I-like antigen recognition-like]
B4DTB1	cDNA FLJ52936, weakly similar to Tropomyosin alpha-4 chain		11401.9	81976.5	14004.4	0	0	0	Inf	0	Inf	Significant	up	--	--	tropomyosin 4	--	ko04260 Cardiac muscle contraction ko04261 Adrenergic signaling in cardiomyocytes ko05410 Hypertrophic cardiomyopathy (HCM) ko05414 Dilated cardiomyopathy (DCM)	Chromosome segregation ATPase	D	Cell cycle control, cell division, chromosome partitioning ;	IPR000533 [Tropomyosin]
P69891	Hemoglobin subunit gamma-1	HBG1	263051	124918	74433.1	204340	243886	261505	0.651517179597803	0.23387802584501	-0.618125	Nonsignificant	None	2	Molecular Function:oxygen binding (GO:0019825),Molecular Function:heme binding (GO:0020037)	hemoglobin subunit gamma	--	--	--	--	--	IPR000971 [Globin]
A0A2U8J8I9	Ig heavy chain variable region (Fragment)	IgH	0	19702.9	38095.4	163220	76949	134929	0.231132982153716	0.0640178981962652	-2.1132	Nonsignificant	None	--	--	--	--	--	--	--	--	IPR013106 [Immunoglobulin V-set domain]
A0A2U8J8N7	Ig heavy chain variable region (Fragment)	IgH	26855.5	0	23645.9	147400	93029.3	67014.9	0.246393003998774	0.0858598744843157	-2.02097	Nonsignificant	None	--	--	--	--	--	--	--	--	IPR013106 [Immunoglobulin V-set domain]
A0A2U8J8U9	Ig heavy chain variable region (Fragment)	IgH	15170.7	10218.5	16688.8	24037	15689.9	29540.7	0.607470159208634	0.112830292486428	-0.719115	Nonsignificant	None	--	--	--	--	--	--	--	--	IPR013106 [Immunoglobulin V-set domain]
A0A2U8J921	Ig heavy chain variable region (Fragment)	IgH	22013.9	0	44409.7	34782	40175.8	61784.6	0.728635741364785	0.428075944567533	-0.45673	Nonsignificant	None	--	--	immunoglobulin heavy chain	--	ko04020 Calcium signaling pathway ko04064 NF-kappa B signaling pathway ko04072 Phospholipase D signaling pathway ko04145 Phagosome ko04151 PI3K-Akt signaling pathway ko04640 Hematopoietic cell lineage ko04650 Natural killer cell mediated cytotoxicity ko04662 B cell receptor signaling pathway ko04664 Fc epsilon RI signaling pathway ko04666 Fc gamma R-mediated phagocytosis ko04672 Intestinal immune…	--	--	--	IPR013106 [Immunoglobulin V-set domain]
A0A2U8J923	Ig heavy chain variable region (Fragment)	IgH	0	9926.6	29927.9	34462	0	30993.1	0.608883035852057	0.334445432055068	-0.715763	Nonsignificant	None	--	--	--	--	--	--	--	--	IPR013106 [Immunoglobulin V-set domain]
A0A2Y9CYF7	Ig heavy chain variable region (Fragment)	IgH	107025	21890.4	100989	48587	51230	106787	1.11278059745271	0.82728387011761	0.154169170245494	Nonsignificant	None	--	--	--	--	--	--	--	--	IPR013106 [Immunoglobulin V-set domain]
A0A2Z4LCH4	Corticosteroid-binding globulin		1820488	1.16097e+06	4185708	6308900	5.79295e+06	6.29972e+06	0.389486520243006	0.0160025388739759	-1.36035	Significant	down	--	--	serpin peptidase inhibitor, clade A	--	--	Serine protease inhibitor	O	Posttranslational modification, protein turnover, chaperones ;	IPR023796 [Serpin domain]
A0A348GSH7	Serpin peptidase inhibitor clade G member 1	SERPING1	1.4423e+07	6.51886e+06	2.32061e+07	26926000	23724617	3.05199e+07	0.543891333158019	0.0766932937692328	-0.87861	Nonsignificant	None	--	--	C1 inhibitor	--	ko04610 Complement and coagulation cascades ko05133 Pertussis	Serine protease inhibitor	O	Posttranslational modification, protein turnover, chaperones ;	IPR023796 [Serpin domain]
A0A384MDQ7	Epididymis secretory sperm binding protein		125396	1.59536e+06	122022	1580.7	133490	109965	7.52044458864124	0.391060348204528	2.91081795270989	Nonsignificant	None	--	--	alpha-1-antitrypsin	--	ko04610 Complement and coagulation cascades	Serine protease inhibitor	O	Posttranslational modification, protein turnover, chaperones ;	IPR023796 [Serpin domain]
A0A384ME16	Epididymis secretory sperm binding protein (Fragment)		13376.2	3.83479e+06	156572	5404.4	17501.9	43134.4	60.6404929081612	0.403955017774605	5.92220957519831	Nonsignificant	None	1	Molecular Function:protein binding (GO:0005515)	growth factor receptor-binding protein 2	--	ko01521 EGFR tyrosine kinase inhibitor resistance ko01522 Endocrine resistance ko04010 MAPK signaling pathway ko04012 ErbB signaling pathway ko04014 Ras signaling pathway ko04062 Chemokine signaling pathway ko04068 FoxO signaling pathway ko04072 Phospholipase D signaling pathway ko04150 mTOR signaling pathway ko04151 PI3K-Akt signaling pathway ko04380 Osteoclast differentiation ko04510 Focal adhe…	--	--	--	IPR000980 [SH2 domain] ; IPR001452[SH3 domain]
P07437	Tubulin beta chain	TUBB	174532	206868	93505	29228	13885.3	0	7.34351735234061	0.0526833663076412	2.87647124172196	Nonsignificant	None	1	Molecular Function:GTPase activity (GO:0003924)	tubulin beta	--	ko04145 Phagosome ko04540 Gap junction ko05130 Pathogenic Escherichia coli infection	--	--	--	IPR003008 [Tubulin/FtsZ, GTPase domain] ; IPR018316[Tubulin/FtsZ, 2-layer sandwich domain]
A0A384MTL2	Transgelin		540744	8.12068e+07	163552	6682.1	16564.3	34351.4	1422.12	0.417927255891448	10.473830141014	Nonsignificant	None	1	Molecular Function:protein binding (GO:0005515)	transgelin	--	--	--	--	--	IPR000557 [Calponin repeat] ; IPR001715[Calponin homology domain]
P23526	Adenosylhomocysteinase	AHCY	90303.2	68274	3550.6	0	0	0	Inf	0	Inf	Significant	up	3	Molecular Function:adenosylhomocysteinase activity (GO:0004013),Biological Process:S-adenosylhomocysteine catabolic process (GO:0019510),Molecular Function:NAD binding (GO:0051287)	adenosylhomocysteinase	3.3.1.1	ko00270 Cysteine and methionine metabolism ko01100 Metabolic pathways	S-adenosylhomocysteine hydrolase	H	Coenzyme transport and metabolism ;	IPR000043 [Adenosylhomocysteinase] ; IPR015878[S-adenosyl-L-homocysteine hydrolase, NAD binding domain]
Q14019	Coactosin-like protein	COTL1	5516.4	5.65927e+06	2406.4	0	16858.6	5851.2	166.365522080042	0.42416245299405	7.37821266725606	Nonsignificant	None	2	Molecular Function:actin binding (GO:0003779),Cellular Component:intracellular (GO:0005622)	--	--	--	--	--	--	IPR002108 [Actin-depolymerising factor homology domain]
A0A384N669	Lumican		5.31533e+06	7.38536e+06	5.65299e+06	7285700	4.14795e+06	6.83078e+06	1.00488669074331	0.980935360189363	0.00703283481842613	Nonsignificant	None	1	Molecular Function:protein binding (GO:0005515)	lumican	--	ko05205 Proteoglycans in cancer	Leucine-rich repeat (LRR) protein	K	Transcription ;	IPR000372 [Leucine-rich repeat N-terminal domain] ; IPR001611[Leucine-rich repeat]
Q9UNM1	10 kDa heat shock protein, mitochondrial (Fragment)	EPFP1	47505	661925	49239.2	0	0	0	Inf	0	Inf	Significant	up	2	Cellular Component:cytoplasm (GO:0005737),Biological Process:protein folding (GO:0006457)	chaperonin GroES	--	--	Co-chaperonin GroES (HSP10)	O	Posttranslational modification, protein turnover, chaperones ;	IPR020818 [GroES chaperonin family]
D9IWP9	Apolipoprotein H (Fragment)		3.94497e+07	2.19303e+08	3.37891e+07	15331000	1.62408e+07	1.91048e+07	5.77271927656947	0.316689492357547	2.5292510697683	Nonsignificant	None	--	--	beta-2-glycoprotein 1	--	ko04979 Cholesterol metabolism	--	--	--	IPR000436 [Sushi/SCR/CCP domain] ; IPR015104[Beta-2-glycoprotein-1 fifth domain]
A0A384NKS6	Clusterin		1.71346e+07	2.57095e+07	1.09193e+07	16193000	12620538	1.44237e+07	1.24345185718001	0.470786100597202	0.314350651702629	Nonsignificant	None	--	--	clusterin	--	ko04610 Complement and coagulation cascades	--	--	--	IPR000753 [Clusterin-like]
Q53FC7	Heat shock 70kDa protein 6 (HSP70B) variant (Fragment)		121405	2.24814e+06	34324.3	16366	10773.3	12127.9	61.2181337095591	0.38992795593753	5.93588715855323	Nonsignificant	None	--	--	heat shock 70kDa protein 1/2/6/8	--	ko03040 Spliceosome ko04010 MAPK signaling pathway ko04141 Protein processing in endoplasmic reticulum ko04144 Endocytosis ko04213 Longevity regulating pathway - multiple species ko04612 Antigen processing and presentation ko04915 Estrogen signaling pathway ko05134 Legionellosis ko05145 Toxoplasmosis ko05162 Measles ko05164 Influenza A ko05169 Epstein-Barr virus infection	Molecular chaperone DnaK (HSP70)	O	Posttranslational modification, protein turnover, chaperones ;	IPR013126 [Heat shock protein 70 family]
A0A7I2V4S4	Heterogeneous nuclear ribonucleoproteins A2/B1	HNRNPA2B1	97601	1.13777e+06	53403	0	0	0	Inf	0	Inf	Significant	up	1	Molecular Function:nucleic acid binding (GO:0003676)	heterogeneous nuclear ribonucleoprotein A2/B1	--	--	RNA recognition motif (RRM) domain	J	Translation, ribosomal structure and biogenesis ;	IPR000504 [RNA recognition motif domain]
A0A384P5Q0	Catalase		8.6988e+06	3.20544e+06	1.4853e+06	258080	145176	301229	19.0061346915259	0.191311569062656	4.24839325347163	Nonsignificant	None	3	Molecular Function:catalase activity (GO:0004096),Molecular Function:heme binding (GO:0020037),Biological Process:oxidation-reduction process (GO:0055114)	catalase	1.11.1.6	ko00380 Tryptophan metabolism ko00630 Glyoxylate and dicarboxylate metabolism ko01200 Carbon metabolism ko04068 FoxO signaling pathway ko04146 Peroxisome ko04211 Longevity regulating pathway ko04213 Longevity regulating pathway - multiple species ko05014 Amyotrophic lateral sclerosis (ALS)	Catalase	P	Inorganic ion transport and metabolism ;	IPR010582 [Catalase immune-responsive domain] ; IPR011614[Catalase core domain]
B2R773	cDNA, FLJ93312, highly similar to Homo sapiens adipose most abundant gene transcript 1 (APM1), mRNA		56782.7	54451	349201	681300	562598	900869	0.214678381073184	0.0157154059661641	-2.21975	Significant	down	--	--	adiponectin	--	ko03320 PPAR signaling pathway ko04152 AMPK signaling pathway ko04211 Longevity regulating pathway ko04920 Adipocytokine signaling pathway ko04930 Type II diabetes mellitus ko04932 Non-alcoholic fatty liver disease (NAFLD)	Type V secretory pathway, adhesin AidA	MU	Cell wall/membrane/envelope biogenesis ; Intracellular trafficking, secretion, and vesicular transport ;	IPR001073 [C1q domain] ; IPR008160[Collagen triple helix repeat]
A0A3B3IQ51	Complement factor H-related protein 2	CFHR2	141801	581834	534312	181480	351728	152754	1.83384235054283	0.279724003645641	0.874869620467361	Nonsignificant	None	--	--	--	--	--	--	--	--	IPR000436 [Sushi/SCR/CCP domain]
A0A3B3ISR2	Complement subcomponent C1r	C1R	295768	313115	0	147460	141467	155089	2.05696122280251	0.000317632008414053	1.04051	Significant	up	2	Molecular Function:serine-type endopeptidase activity (GO:0004252),Biological Process:proteolysis (GO:0006508)	complement component 1, r subcomponent	3.4.21.41	ko04145 Phagosome ko04610 Complement and coagulation cascades ko05133 Pertussis ko05150 Staphylococcus aureus infection ko05322 Systemic lupus erythematosus	Secreted trypsin-like serine protease	O	Posttranslational modification, protein turnover, chaperones ;	IPR000436 [Sushi/SCR/CCP domain] ; IPR000859[CUB domain] ; IPR001254[Serine proteases, trypsin domain]
P05543	Thyroxine-binding globulin	SERPINA7	631711	616793	1.9041e+06	2863500	2.4858e+06	2.59572e+06	0.396802390892184	0.0223318251358952	-1.33351	Significant	down	--	--	thyroxine-binding globulin	--	ko04918 Thyroid hormone synthesis	Serine protease inhibitor	O	Posttranslational modification, protein turnover, chaperones ;	IPR023796 [Serpin domain]
A0A449C1A1	IGLV6-57*01_S3163 (Fragment)	IGLV6-57	268656	644925	415746	577650	369447	1.26566e+06	0.600755246602129	0.370399459285766	-0.735151	Nonsignificant	None	--	--	pre-B lymphocyte gene	--	--	--	--	--	IPR013106 [Immunoglobulin V-set domain]
A0A4P8J559	IgK_IGKV3-11 (Fragment)		144521	230681	84588.3	142110	418175	436168	0.461426796275671	0.161097194354763	-1.11583	Nonsignificant	None	--	--	--	--	--	--	--	--	IPR013106 [Immunoglobulin V-set domain]
A0A4P8J6J1	IgG4_IGHV5-51 (Fragment)		76983.3	138957	127338	79425	213958	273766	0.605271347516905	0.285159689278694	-0.724346	Nonsignificant	None	--	--	--	--	--	--	--	--	IPR013106 [Immunoglobulin V-set domain]
A0A7S5EYK0	IGH c4004_heavy_IGHV3-72_IGHD5-5_IGHJ4 (Fragment)		927247	656994	1.10191e+06	1181100	923690	2.09408e+06	0.639732116478871	0.253035753453002	-0.64446	Nonsignificant	None	--	--	--	--	--	--	--	--	IPR013106 [Immunoglobulin V-set domain]
A0A5C2FSZ4	IGL c81_light_IGLV3-21_IGLJ3 (Fragment)		0	0	0	10776	89995.2	46163.6	#NAME?	0	#NAME?	Significant	down	--	--	--	--	--	--	--	--	IPR013106 [Immunoglobulin V-set domain]
A0A5C2FXV7	IGL c455_light_IGKV3-15_IGKJ1 (Fragment)		81263	0	29061.8	130830	88392.4	105254	0.510012583338033	0.125617995083058	-0.971395	Nonsignificant	None	--	--	--	--	--	--	--	--	IPR013106 [Immunoglobulin V-set domain]
Q5NV84	V1-3 protein (Fragment)	V1-3	549405	551939	778720	325010	182948	1.07641e+06	1.18663626202975	0.748917828073947	0.246877775430471	Nonsignificant	None	--	--	--	--	--	--	--	--	IPR013106 [Immunoglobulin V-set domain]
A0A5C2FT97	IGL c168_light_IGKV1D-39_IGKJ1 (Fragment)		0	0	0	59291	114770	44944.7	#NAME?	0	#NAME?	Significant	down	--	--	--	--	--	--	--	--	IPR013106 [Immunoglobulin V-set domain]
A0A5C2FTH9	IGL c129_light_IGKV3-20_IGKJ2 (Fragment)		0	20335.2	29442.4	47307	1923.1	13721.2	1.18609782482649	0.841097851354478	0.246223002777599	Nonsignificant	None	--	--	--	--	--	--	--	--	IPR013106 [Immunoglobulin V-set domain]
A0A5C2FTS0	IGL c381_light_IGLV2-8_IGLJ2 (Fragment)		12329.9	43144.5	14332.5	72036	11084.4	36842.6	0.581903586939306	0.455974811918512	-0.781148	Nonsignificant	None	--	--	--	--	--	--	--	--	IPR013106 [Immunoglobulin V-set domain]
A0A5C2FTW3	IGL c418_light_IGKV3-20_IGKJ2 (Fragment)		5036.1	28861.9	52992.8	63272	72461.7	159337	0.294474710281102	0.107735767367232	-1.76378	Nonsignificant	None	--	--	--	--	--	--	--	--	IPR013106 [Immunoglobulin V-set domain]
A0A5C2FTY9	IGL c448_light_IGKV3-20_IGKJ2 (Fragment)		0	73773.3	43111.9	115380	133198	0	0.470215574272693	0.0654723798634068	-1.08861	Nonsignificant	None	--	--	--	--	--	--	--	--	IPR013106 [Immunoglobulin V-set domain]
A0A5C2FTZ7	IGL c202_light_IGKV3-20_IGKJ3 (Fragment)		165060	642873	141469	143680	0	179754	1.95692064215451	0.516981015932826	0.968585252392149	Nonsignificant	None	--	--	--	--	--	--	--	--	IPR013106 [Immunoglobulin V-set domain]
A0A5C2FU05	IGL c44_light_IGKV3-20_IGKJ2 (Fragment)		213100	100886	210772	107590	215430	79957.4	1.30220211079044	0.504971318984597	0.380953382148682	Nonsignificant	None	--	--	--	--	--	--	--	--	IPR013106 [Immunoglobulin V-set domain]
A0A5C2FU34	IGL c74_light_IGKV3-20_IGKJ4 (Fragment)		59648.9	0	29634.7	44115	40518.8	80982.9	0.808646712559784	0.635471595696525	-0.306419	Nonsignificant	None	--	--	--	--	--	--	--	--	IPR013106 [Immunoglobulin V-set domain]
A0A5C2FU47	IGL c501_light_IGLV3-21_IGLJ3 (Fragment)		0	0	0	118750	46778	211640	#NAME?	0	#NAME?	Significant	down	--	--	--	--	--	--	--	--	IPR013106 [Immunoglobulin V-set domain]
A0A5C2FV05	IGL c841_light_IGKV1-12_IGKJ2 (Fragment)		0	115403	24876.5	3879.4	299534	29294.9	0.63244300414417	0.768776926490633	-0.660993	Nonsignificant	None	--	--	--	--	--	--	--	--	IPR013106 [Immunoglobulin V-set domain]
A0A5C2FU57	IGL c518_light_IGKV1-12_IGKJ2 (Fragment)		16074.5	0	24269.9	180360	7928.4	27105.1	0.280958339039943	0.517055914740271	-1.83157	Nonsignificant	None	--	--	--	--	--	--	--	--	IPR013106 [Immunoglobulin V-set domain]
A0A5C2FU73	IGL c531_light_IGKV4-1_IGKJ1 (Fragment)		9.13387e+06	5.49306e+06	8.25723e+06	9154000	6.25603e+06	1.35248e+07	0.790887587759239	0.444571119367852	-0.338455	Nonsignificant	None	--	--	--	--	--	--	--	--	IPR013106 [Immunoglobulin V-set domain]
A0A5C2FU74	IGL c399_light_IGLV3-21_IGLJ1 (Fragment)		112904	285897	147172	278990	343544	423486	0.521952115824947	0.0687370945185046	-0.938011	Nonsignificant	None	--	--	--	--	--	--	--	--	IPR013106 [Immunoglobulin V-set domain]
A0A5C2FU92	IGL c551_light_IGLV3-25_IGLJ3 (Fragment)		161136	88696.2	334138	27883	108500	121043	2.26849509937407	0.237547201521938	1.18173554304049	Nonsignificant	None	--	--	--	--	--	--	--	--	IPR013106 [Immunoglobulin V-set domain]
A0A5C2FU97	IGL c322_light_IGKV3-20_IGKJ1 (Fragment)		0	196128	6133.5	7146.2	36236.9	55728.3	3.06112213125836	0.420381092751267	1.61406060600368	Nonsignificant	None	--	--	--	--	--	--	--	--	IPR013106 [Immunoglobulin V-set domain]
A0A5C2FUB6	IGL c342_light_IGLV3-21_IGLJ3 (Fragment)		63340.5	130647	25625.6	130720	289088	185504	0.362810102629769	0.0820996822306873	-1.46271	Nonsignificant	None	--	--	--	--	--	--	--	--	IPR013106 [Immunoglobulin V-set domain]
A0A5C2FUB9	IGL c449_light_IGLV3-1_IGLJ2 (Fragment)		39680	41395.4	51549.7	0	35912.2	193609	0.385222512488316	0.535135062714761	-1.37624	Nonsignificant	None	--	--	--	--	--	--	--	--	IPR013106 [Immunoglobulin V-set domain]
A0A5C2FUD7	IGL c469_light_IGKV1-12_IGKJ4 (Fragment)		223209	260844	196529	289710	424815	461224	0.578849164528527	0.0407822547982714	-0.788741	Significant	down	--	--	--	--	--	--	--	--	IPR013106 [Immunoglobulin V-set domain]
A0A5C2FUE0	IGL c608_light_IGKV1D-39_IGKJ2 (Fragment)		33087.4	10749.6	0	0	71850	289359	0.121361803630694	0.283756756170168	-3.04261	Nonsignificant	None	--	--	--	--	--	--	--	--	IPR013106 [Immunoglobulin V-set domain]
A0A5C2GMZ6	IG c838_light_IGKV3-15_IGKJ4 (Fragment)		190898	201924	126868	72266	128990	132501	1.55708680703804	0.11170956400013	0.638849376396591	Nonsignificant	None	--	--	--	--	--	--	--	--	IPR013106 [Immunoglobulin V-set domain]
A0A5C2FUK0	IGL c264_light_IGKV1-5_IGKJ3 (Fragment)		25914.1	15422.6	30086.6	52984	109806	24654	0.381037053634542	0.202711044382368	-1.392	Nonsignificant	None	--	--	--	--	--	--	--	--	IPR013106 [Immunoglobulin V-set domain]
A0A5C2FUL5	IGL c559_light_IGKV3-20_IGKJ4 (Fragment)		34880.4	7173	8176.9	268830	166300	175342	0.0822811952472123	0.00535798409738347	-3.60329	Significant	down	--	--	--	--	--	--	--	--	IPR013106 [Immunoglobulin V-set domain]
A0A5C2FUN8	IGL c373_light_IGKV1-5_IGKJ4 (Fragment)		563685	561956	631494	921540	1.0581e+06	1.1949e+06	0.553508225974533	0.00453496497958979	-0.853323	Significant	down	--	--	--	--	--	--	--	--	IPR013106 [Immunoglobulin V-set domain]
A0A5C2FUQ0	IGL c748_light_IGKV4-1_IGKJ1 (Fragment)		89676.1	0	86775.1	73848	104188	15688.9	1.36625009678668	0.531513565980224	0.450221598099311	Nonsignificant	None	--	--	--	--	--	--	--	--	IPR013106 [Immunoglobulin V-set domain]
A0A5C2FUR4	IGL c334_light_IGKV3-15_IGKJ2 (Fragment)		130890	0	73276.5	132170	101308	0	0.874454393016916	0.69771041444966	-0.193545	Nonsignificant	None	--	--	--	--	--	--	--	--	IPR013106 [Immunoglobulin V-set domain]
A0A5C2FUU1	IGL c532_light_IGKV3-20_IGKJ2 (Fragment)		840321	936980	520957	871310	1.0672e+06	867677	0.818996809549756	0.298833706703205	-0.28807	Nonsignificant	None	--	--	--	--	--	--	--	--	IPR013106 [Immunoglobulin V-set domain]
A0A5C2FUU5	IGL c788_light_IGLV2-14_IGLJ1 (Fragment)		219241	65679.4	0	63754	144824	85225.8	1.45464570707973	0.543861918970938	0.540667813697025	Nonsignificant	None	--	--	--	--	--	--	--	--	IPR013106 [Immunoglobulin V-set domain]
A0A5C2FUU7	IGL c781_light_IGLV1-47_IGLJ1 (Fragment)		26160.3	67825.6	177042	79398	88652.7	108217	0.981033585950997	0.971396034857049	-0.0276256	Nonsignificant	None	--	--	--	--	--	--	--	--	IPR013106 [Immunoglobulin V-set domain]
A0A5C2FUV2	IGL c444_light_IGKV1-17_IGKJ2 (Fragment)		38195.5	64267.2	55105.6	128110	114346	183580	0.36984694973318	0.0164288086601709	-1.435	Significant	down	--	--	--	--	--	--	--	--	IPR013106 [Immunoglobulin V-set domain]
A0A5C2FUY0	IGL c404_light_IGKV3-20_IGKJ1 (Fragment)		25284.1	43334.1	0	50217	151561	118358	0.321511069823116	0.161090306721942	-1.63706	Nonsignificant	None	--	--	--	--	--	--	--	--	IPR013106 [Immunoglobulin V-set domain]
A0A5C2FUY3	IGL c838_light_IGKV1D-13_IGKJ3 (Fragment)		61021.8	58397.5	0	13187	186390	0	0.598363534784907	0.724061463748154	-0.740906	Nonsignificant	None	--	--	--	--	--	--	--	--	IPR013106 [Immunoglobulin V-set domain]
A0A5C2FUY8	IGL c414_light_IGKV1D-39_IGKJ1 (Fragment)		19783.5	0	58375	46272	24892.1	8411.8	1.47328211179515	0.577869585668326	0.559033711648702	Nonsignificant	None	--	--	--	--	--	--	--	--	IPR013106 [Immunoglobulin V-set domain]
A0A5C2G374	IGL c3728_light_IGKV4-1_IGKJ1 (Fragment)		0	0	0	67902	34861.5	70931.7	#NAME?	0	#NAME?	Significant	down	--	--	--	--	--	--	--	--	IPR013106 [Immunoglobulin V-set domain]
A0A5C2FV47	IGL c484_light_IGLV6-57_IGLJ3 (Fragment)		12220	25912.6	26950.3	38259	73248.5	52579.8	0.396635815203248	0.0422273020347437	-1.33411	Significant	down	--	--	pre-B lymphocyte gene	--	--	--	--	--	IPR013106 [Immunoglobulin V-set domain]
A0A5C2FV72	IGL c672_light_IGKV3-20_IGKJ3 (Fragment)		0	160225	279670	0	572558	308573	0.499239726778301	0.267247606772279	-1.0022	Nonsignificant	None	--	--	--	--	--	--	--	--	IPR013106 [Immunoglobulin V-set domain]
A0A5C2FVC6	IGL c981_light_IGKV2-30_IGKJ2 (Fragment)		660676	322953	431159	679600	992569	959138	0.537675310229883	0.0447948383664048	-0.895193	Significant	down	--	--	--	--	--	--	--	--	IPR013106 [Immunoglobulin V-set domain]
A0A5C2FVE3	IGL c574_light_IGKV3-15_IGKJ5 (Fragment)		176531	74152.6	104996	0	165302	258358	0.559692307014455	0.172520247550191	-0.837294	Nonsignificant	None	--	--	--	--	--	--	--	--	IPR013106 [Immunoglobulin V-set domain]
A0A5C2FVF5	IGL c50_light_IGKV1-5_IGKJ4 (Fragment)		28198	130011	18238.1	53548	55892.5	49844.8	1.10774440579263	0.887525383078483	0.147625041104503	Nonsignificant	None	--	--	--	--	--	--	--	--	IPR013106 [Immunoglobulin V-set domain]
A0A5C2FVG1	IGL c889_light_IGKV2D-28_IGKJ2 (Fragment)		131591	207216	0	188620	151974	292013	0.803357517903685	0.545573036663723	-0.315886	Nonsignificant	None	--	--	--	--	--	--	--	--	IPR013106 [Immunoglobulin V-set domain]
A0A5C2FVH5	IGL c909_light_IGKV4-1_IGKJ1 (Fragment)		0	232577	147104	82317	175785	151509	1.39039617042095	0.349335538311645	0.47549601364419	Nonsignificant	None	--	--	--	--	--	--	--	--	IPR013106 [Immunoglobulin V-set domain]
A0A5C2FVI2	IGL c1041_light_IGLV2-14_IGLJ1 (Fragment)		0	0	0	60303	30371.7	133797	#NAME?	0	#NAME?	Significant	down	--	--	--	--	--	--	--	--	IPR013106 [Immunoglobulin V-set domain]
A0A5C2FVJ4	IGL c812_light_IGKV1D-39_IGKJ4 (Fragment)		38683.6	32879.8	28100.2	0	26491.2	13470.2	1.66266447121472	0.124652406959546	0.733497059452607	Nonsignificant	None	--	--	--	--	--	--	--	--	IPR013106 [Immunoglobulin V-set domain]
A0A5C2G559	IGL c1453_light_IGKV3-20_IGKJ1 (Fragment)		1.1992e+06	874624	866662	1142100	915092	1.15766e+06	0.914657348840178	0.534435603878746	-0.128697	Nonsignificant	None	--	--	--	--	--	--	--	--	IPR013106 [Immunoglobulin V-set domain]
A0A5C2FVL2	IGL c949_light_IGKV1-9_IGKJ2 (Fragment)		13324	40384.8	31200.2	43193	30595.5	67443.8	0.60120100005452	0.234324523111852	-0.734081	Nonsignificant	None	--	--	--	--	--	--	--	--	IPR013106 [Immunoglobulin V-set domain]
A0A5C2FVL3	IGL c216_light_IGKV3-20_IGKJ1 (Fragment)		161049	81293.8	49900.9	111400	119448	150573	0.766196407644047	0.445623091303564	-0.384214	Nonsignificant	None	--	--	--	--	--	--	--	--	IPR013106 [Immunoglobulin V-set domain]
A0A5C2FVN4	IGL c979_light_IGKV3-15_IGKJ2 (Fragment)		4306.5	0	20710	0	98017.7	23758.1	0.205430799879779	0.331173589410499	-2.28328	Nonsignificant	None	--	--	--	--	--	--	--	--	IPR013106 [Immunoglobulin V-set domain]
A0A5C2G109	IGL c13_light_IGKV1D-17_IGKJ1 (Fragment)		79614.9	40909.1	59611	312240	96894.1	282221	0.26055355063607	0.0670207956955129	-1.94035	Nonsignificant	None	--	--	--	--	--	--	--	--	IPR013106 [Immunoglobulin V-set domain]
A0A5C2FVQ4	IGL c1148_light_IGLV3-21_IGLJ2 (Fragment)		31620.3	121489	70199.3	77845	93088.9	278693	0.496653224407442	0.33942638927212	-1.00969	Nonsignificant	None	--	--	--	--	--	--	--	--	IPR013106 [Immunoglobulin V-set domain]
A0A5C2FVR3	IGL c1091_light_IGKV3-20_IGKJ3 (Fragment)		14650.8	0	37359.8	77489	32807.6	61883.3	0.45310689575264	0.195394537295076	-1.14208	Nonsignificant	None	--	--	--	--	--	--	--	--	IPR013106 [Immunoglobulin V-set domain]
A0A5C2FVT1	IGL c922_light_IGKV3-11_IGKJ5 (Fragment)		228886	61592.3	249800	77131	166093	182603	1.26877475182421	0.60455760638618	0.343435967311195	Nonsignificant	None	--	--	--	--	--	--	--	--	IPR013106 [Immunoglobulin V-set domain]
A0A5C2FVX0	IGL c230_light_IGKV3-11_IGKJ2 (Fragment)		118164	67386.1	110136	294780	276611	48557.1	0.476952421816023	0.251843862837633	-1.06808	Nonsignificant	None	--	--	--	--	--	--	--	--	IPR013106 [Immunoglobulin V-set domain]
A0A5C2FVY0	IGL c1089_light_IGLV1-40_IGLJ3 (Fragment)		81171.8	23844.5	122447	80479	36176.1	109564	1.00550041972583	0.991280232112879	0.00791368386728294	Nonsignificant	None	--	--	--	--	--	--	--	--	IPR013106 [Immunoglobulin V-set domain]
A0A5C2FW10	IGL c1201_light_IGKV1D-39_IGKJ5 (Fragment)		401362	256315	441273	344490	672605	657919	0.656083669280814	0.187322966887619	-0.608048	Nonsignificant	None	--	--	--	--	--	--	--	--	IPR013106 [Immunoglobulin V-set domain]
A0A5C2GBG5	IGH + IGL c425_light_IGKV1-5_IGKJ1 (Fragment)		2828.8	8295.4	28163.4	186070	0	243166	0.0610194520898148	0.00332662409302668	-4.03459	Significant	down	--	--	--	--	--	--	--	--	IPR013106 [Immunoglobulin V-set domain]
A0A5C2FW36	IGL c396_light_IGKV3-15_IGKJ5 (Fragment)		63037.8	49627.6	38024.1	24450	72731.7	0	1.0337302873552	0.940643462344378	0.0478598182903276	Nonsignificant	None	--	--	--	--	--	--	--	--	IPR013106 [Immunoglobulin V-set domain]
A0A5C2FW74	IGL c1179_light_IGKV1D-39_IGKJ4 (Fragment)		19398.3	0	20240.6	3857.5	22755.4	84398.8	0.535604355216612	0.553019563337973	-0.90076	Nonsignificant	None	--	--	--	--	--	--	--	--	IPR013106 [Immunoglobulin V-set domain]
A0A5C2FW81	IGL c360_light_IGLV3-21_IGLJ2 (Fragment)		0	0	0	124650	108714	194000	#NAME?	0	#NAME?	Significant	down	--	--	--	--	--	--	--	--	IPR013106 [Immunoglobulin V-set domain]
A0A5C2FWA1	IGL c1311_light_IGLV3-9_IGLJ2 (Fragment)		254593	124525	75986.4	120760	305590	87526.7	0.885630196648263	0.831507908089286	-0.175224	Nonsignificant	None	--	--	--	--	--	--	--	--	IPR013106 [Immunoglobulin V-set domain]
A0A5C2FWA3	IGL c1368_light_IGKV1D-39_IGKJ1 (Fragment)		20284.6	4398.3	42906.1	133040	234498	231070	0.1129103606436	0.00725908331483337	-3.14675	Significant	down	--	--	--	--	--	--	--	--	IPR013106 [Immunoglobulin V-set domain]
A0A5C2FWC2	IGL c486_light_IGKV3-20_IGKJ2 (Fragment)		1.06585e+06	73606	845009	867730	1.03801e+06	1.15674e+06	0.64799157337033	0.313924078496556	-0.625953	Nonsignificant	None	--	--	--	--	--	--	--	--	IPR013106 [Immunoglobulin V-set domain]
A0A5C2FWF0	IGL c1361_light_IGKV3-11_IGKJ5 (Fragment)		10079.4	0	66456.5	24792	0	24453.4	1.55417358778688	0.712996960521077	0.636147649339636	Nonsignificant	None	--	--	--	--	--	--	--	--	IPR013106 [Immunoglobulin V-set domain]
A0A5C2FWG2	IGL c1428_light_IGLV3-19_IGLJ2 (Fragment)		170752	178726	231106	45903	17948.2	86453.9	3.86270924938675	0.00641027613751183	1.94961308832463	Significant	up	--	--	--	--	--	--	--	--	IPR013106 [Immunoglobulin V-set domain]
A0A5C2FWP9	IGL c1242_light_IGKV3-20_IGKJ1 (Fragment)		0	366122	796754	1205000	1749461	503992	0.504362831663425	0.329736845344204	-0.987466	Nonsignificant	None	--	--	--	--	--	--	--	--	IPR013106 [Immunoglobulin V-set domain]
A0A5C2FWS7	IGL c1272_light_IGLV3-19_IGLJ2 (Fragment)		35267.1	7473.7	0	71876	6458.1	27549.4	0.605488107212172	0.641142243239777	-0.723829	Nonsignificant	None	--	--	--	--	--	--	--	--	IPR013106 [Immunoglobulin V-set domain]
A0A5C2FWS8	IGL c365_light_IGKV1D-39_IGKJ2 (Fragment)		123630	624088	541588	2313300	533217	0	0.301960947292395	0.247078499126593	-1.72757	Nonsignificant	None	--	--	--	--	--	--	--	--	IPR013106 [Immunoglobulin V-set domain]
A0A5C2FYL5	IGL c1320_light_IGKV1-9_IGKJ4 (Fragment)		0	64189.1	108396	75584	64698.2	76063.3	1.19659086969685	0.469214573096009	0.25892996000478	Nonsignificant	None	--	--	--	--	--	--	--	--	IPR013106 [Immunoglobulin V-set domain]
A0A5C2G0V8	IGL c2891_light_IGLV1-51_IGLJ1 (Fragment)		68034.4	32491.7	52597.4	35192	55089.9	261248	0.435591432995354	0.457323801656136	-1.19895	Nonsignificant	None	--	--	--	--	--	--	--	--	IPR013106 [Immunoglobulin V-set domain]
A0A5C2FWX2	IGL c620_light_IGLV1-44_IGLJ3 (Fragment)		32076.5	92299.2	64618	0	59669.7	47127.3	1.17976909463749	0.703873200159557	0.238504521774296	Nonsignificant	None	--	--	--	--	--	--	--	--	IPR013106 [Immunoglobulin V-set domain]
A0A5C2FWX9	IGL c1459_light_IGKV1-33_IGKJ3 (Fragment)		0	76359	74984.5	89142	42485.2	58252.4	1.19557472208705	0.534618406306369	0.257704299698753	Nonsignificant	None	--	--	--	--	--	--	--	--	IPR013106 [Immunoglobulin V-set domain]
A0A5C2FWZ2	IGL c1469_light_IGLV1-51_IGLJ2 (Fragment)		22978.4	398270	297746	188740	111688	135083	1.65092292795562	0.455432233118809	0.723272770734741	Nonsignificant	None	--	--	--	--	--	--	--	--	IPR013106 [Immunoglobulin V-set domain]
A0A5C2FX14	IGL c680_light_IGKV1-39_IGKJ2 (Fragment)		2.21616e+06	1.57628e+06	2.01182e+06	2296500	2.41697e+06	2.73355e+06	0.7794081473866	0.0753483895532336	-0.359549	Nonsignificant	None	--	--	--	--	--	--	--	--	IPR013106 [Immunoglobulin V-set domain]
A0A7T0LN68	Immunglobulin kappa chain variable region (Fragment)		135762	0	98826.7	101540	287750	359354	0.470026745685967	0.278339023921726	-1.08919	Nonsignificant	None	--	--	--	--	--	--	--	--	IPR013106 [Immunoglobulin V-set domain]
A0A5C2FX48	IGL c806_light_IGKV1-5_IGKJ2 (Fragment)		0	0	0	275110	364862	274774	#NAME?	0	#NAME?	Significant	down	--	--	--	--	--	--	--	--	IPR013106 [Immunoglobulin V-set domain]
A0A5C2FX57	IGL c760_light_IGKV1-12_IGKJ1 (Fragment)		72447.3	68883	291156	312020	348956	1.39989e+06	0.209856143687743	0.21030196363668	-2.25253	Nonsignificant	None	--	--	--	--	--	--	--	--	IPR013106 [Immunoglobulin V-set domain]
A0A5C2FX62	IGL c1442_light_IGKV1-12_IGKJ4 (Fragment)		53477.7	53955.7	46905.8	271740	76567.2	95531.1	0.347737453031881	0.260534934160877	-1.52393	Nonsignificant	None	--	--	--	--	--	--	--	--	IPR013106 [Immunoglobulin V-set domain]
A0A5C2FX87	IGL c1668_light_IGKV2-28_IGKJ1 (Fragment)		60393.3	44195.3	127527	0	32154.5	61880.2	1.64560032980733	0.446631785680624	0.718613988117045	Nonsignificant	None	--	--	--	--	--	--	--	--	IPR013106 [Immunoglobulin V-set domain]
A0A5C2FXC1	IGL c830_light_IGLV3-9_IGLJ2 (Fragment)		25439	0	44314.2	34247	0	60990.5	0.73241317758236	0.51773925493024	-0.44927	Nonsignificant	None	--	--	--	--	--	--	--	--	IPR013106 [Immunoglobulin V-set domain]
A0A5C2FXC9	IGL c906_light_IGLV1-44_IGLJ3 (Fragment)		219979	116603	333412	61724	155318	65346.5	2.37259489569353	0.137371423775963	1.24646579127528	Nonsignificant	None	--	--	--	--	--	--	--	--	IPR013106 [Immunoglobulin V-set domain]
Q5NV91	V2-19 protein (Fragment)	V2-19	0	0	0	16736	57075.8	35780.1	#NAME?	0	#NAME?	Significant	down	--	--	--	--	--	--	--	--	IPR013106 [Immunoglobulin V-set domain]
A0A5C2G6L3	IGL c3307_light_IGKV2-24_IGKJ1 (Fragment)		1290852	1.1261e+06	1.15635e+06	674070	902688	2144377	0.960271909489558	0.924191443399644	-0.0584851	Nonsignificant	None	--	--	--	--	--	--	--	--	IPR013106 [Immunoglobulin V-set domain]
A0A5C2FXK4	IGL c345_light_IGKV1-27_IGKJ1 (Fragment)		12042.2	11485.2	41229	4394.5	23492.3	5406.9	1.94500461048186	0.417739188780688	0.959773575011692	Nonsignificant	None	--	--	--	--	--	--	--	--	IPR013106 [Immunoglobulin V-set domain]
A0A5C2FXL9	IGL c1748_light_IGKV3-20_IGKJ3 (Fragment)		203396	240497	155053	311770	233391	315927	0.695568725448229	0.0748693579126623	-0.523735	Nonsignificant	None	--	--	--	--	--	--	--	--	IPR013106 [Immunoglobulin V-set domain]
A0A5C2FXN5	IGL c1768_light_IGKV3-15_IGKJ1 (Fragment)		116853	73621.6	128673	276760	382654	265085	0.345211235109897	0.00789909703231962	-1.53445	Significant	down	--	--	--	--	--	--	--	--	IPR013106 [Immunoglobulin V-set domain]
A0A5C2FXQ6	IGL c405_light_IGKV3-11_IGKJ4 (Fragment)		40560.5	5.88549e+06	157097	27958	77737.1	0	38.3691404174208	0.413643129686028	5.26187453954099	Nonsignificant	None	--	--	--	--	--	--	--	--	IPR013106 [Immunoglobulin V-set domain]
A0A5C2FXQ9	IGL c1719_light_IGKV1-27_IGKJ2 (Fragment)		0	29966.2	31155.8	32513	59739	50766.4	0.641057374435737	0.196859548555704	-0.641475	Nonsignificant	None	--	--	--	--	--	--	--	--	IPR013106 [Immunoglobulin V-set domain]
A0A5C2FXT9	IGL c435_light_IGKV1D-39_IGKJ1 (Fragment)		0	38223	44762	111610	216086	0	0.253237525110903	0.144385602242982	-1.98144	Nonsignificant	None	--	--	--	--	--	--	--	--	IPR013106 [Immunoglobulin V-set domain]
A0A5C2FXU7	IGL c1771_light_IGLV3-19_IGLJ3 (Fragment)		0	0	0	210770	387956	176586	#NAME?	0	#NAME?	Significant	down	--	--	--	--	--	--	--	--	IPR013106 [Immunoglobulin V-set domain]
A0A5C2FY38	IGL c1812_light_IGLV1-51_IGLJ1 (Fragment)		0	46022.4	21561.3	54769	67192.4	72179.4	0.522175400534045	0.0715998774535845	-0.937394	Nonsignificant	None	--	--	--	--	--	--	--	--	IPR013106 [Immunoglobulin V-set domain]
A0A5C2FY46	IGL c1564_light_IGKV4-1_IGKJ4 (Fragment)		104524	410942	127329	307550	44202.3	389718	0.866920136194353	0.829875304911529	-0.206029	Nonsignificant	None	--	--	--	--	--	--	--	--	IPR013106 [Immunoglobulin V-set domain]
A0A5C2FY51	IGL c1096_light_IGLV6-57_IGLJ2 (Fragment)		0	0	0	47625	37725.4	106735	#NAME?	0	#NAME?	Significant	down	--	--	pre-B lymphocyte gene	--	--	--	--	--	IPR013106 [Immunoglobulin V-set domain]
A0A5C2FY54	IGL c555_light_IGLV1-40_IGLJ3 (Fragment)		26436.9	0	20595.7	33798	23202.9	44898.4	0.692339397817257	0.300592313601638	-0.530449	Nonsignificant	None	--	--	--	--	--	--	--	--	IPR013106 [Immunoglobulin V-set domain]
A0A5C2FYA5	IGL c1146_light_IGKV1D-33_IGKJ2 (Fragment)		8865.2	0	9736.2	81050	21291.2	65239.5	0.166499483532412	0.121113691738568	-2.58641	Nonsignificant	None	--	--	--	--	--	--	--	--	IPR013106 [Immunoglobulin V-set domain]
A0A5C2G7V9	IGL c100_light_IGKV1-39_IGKJ2 (Fragment)		91518.3	77142	67508.2	84920	86778.7	170240	0.690675369986123	0.290740142998225	-0.53392	Nonsignificant	None	--	--	--	--	--	--	--	--	IPR013106 [Immunoglobulin V-set domain]
A0A5C2FYD6	IGL c1240_light_IGLV2-14_IGLJ2 (Fragment)		56281.6	0	78037.4	144990	42257.8	128027	0.639056784747782	0.431470761254905	-0.645984	Nonsignificant	None	--	--	--	--	--	--	--	--	IPR013106 [Immunoglobulin V-set domain]
A0M8Q7	V2-1 protein (Fragment)	V2-1	370832	531905	420225	372050	194282	654689	1.08348815593768	0.822961139587536	0.115683382814729	Nonsignificant	None	--	--	--	--	--	--	--	--	IPR013106 [Immunoglobulin V-set domain]
A0A5C2G222	IGL c3219_light_IGKV4-1_IGKJ3 (Fragment)		236533	70362.2	233540	128320	463742	1406476	0.270415560253767	0.331236780573653	-1.88675	Nonsignificant	None	--	--	--	--	--	--	--	--	IPR013106 [Immunoglobulin V-set domain]
A0A5C2FYG6	IGL c1270_light_IGKV1D-39_IGKJ1 (Fragment)		52781.1	147120	234415	152890	122557	255272	0.818354071540266	0.65205470907649	-0.289203	Nonsignificant	None	--	--	--	--	--	--	--	--	IPR013106 [Immunoglobulin V-set domain]
A0A5C2FYH6	IGL c2011_light_IGKV1D-33_IGKJ4 (Fragment)		49408.1	162610	373463	317730	364704	443090	0.520185257645236	0.151580878503789	-0.942903	Nonsignificant	None	--	--	--	--	--	--	--	--	IPR013106 [Immunoglobulin V-set domain]
A0A5C2FYI2	IGL c1226_light_IGKV1-5_IGKJ1 (Fragment)		0	0	0	87515	114124	9315	#NAME?	0	#NAME?	Significant	down	--	--	--	--	--	--	--	--	IPR013106 [Immunoglobulin V-set domain]
A0A5C2FYJ7	IGL c2041_light_IGLV2-14_IGLJ1 (Fragment)		0	41736.7	29095.4	101490	34325.2	128274	0.402319483204526	0.243904939656971	-1.31359	Nonsignificant	None	--	--	--	--	--	--	--	--	IPR013106 [Immunoglobulin V-set domain]
A0A5C2FYK6	IGL c2108_light_IGLV3-21_IGLJ2 (Fragment)		0	159879	6467.3	205750	204460	249718	0.378101472826446	0.108100730161756	-1.40315	Nonsignificant	None	--	--	--	--	--	--	--	--	IPR013106 [Immunoglobulin V-set domain]
A0A5C2FYL9	IGL c745_light_IGLV1-36_IGLJ3 (Fragment)		107507	63388.2	0	39872	0	58360.4	1.73970604403435	0.268100783108272	0.798843556280473	Nonsignificant	None	--	--	pre-B lymphocyte gene	--	--	--	--	--	IPR013106 [Immunoglobulin V-set domain]
A0A5C2FYM6	IGL c755_light_IGKV1-9_IGKJ1 (Fragment)		19402.6	36625.6	0	146070	62083.6	219869	0.196350329492255	0.148138102533075	-2.3485	Nonsignificant	None	--	--	--	--	--	--	--	--	IPR013106 [Immunoglobulin V-set domain]
A0A5C2FYQ1	IGL c1296_light_IGKV2D-24_IGKJ4 (Fragment)		12558.3	45379.9	65954.9	174980	57084.3	98274.3	0.375048813550702	0.143452547133431	-1.41485	Nonsignificant	None	--	--	--	--	--	--	--	--	IPR013106 [Immunoglobulin V-set domain]
A0A5C2FYS5	IGL c2039_light_IGLV2-14_IGLJ1 (Fragment)		90905.6	0	116235	140850	68032.7	160180	0.841891221823916	0.639197914924623	-0.248294	Nonsignificant	None	--	--	--	--	--	--	--	--	IPR013106 [Immunoglobulin V-set domain]
A0A5C2FYU0	IGL c2072_light_IGKV4-1_IGKJ1 (Fragment)		127979	226665	77344.7	42770	22914.7	63318.2	3.34867355695105	0.0899958225013487	1.74358974280408	Nonsignificant	None	--	--	--	--	--	--	--	--	IPR013106 [Immunoglobulin V-set domain]
A0A5C2FYU2	IGL c1336_light_IGKV3-15_IGKJ2 (Fragment)		84802.6	194247	4694.7	30235	304058	0	0.565860058649167	0.60028220135843	-0.821483	Nonsignificant	None	--	--	--	--	--	--	--	--	IPR013106 [Immunoglobulin V-set domain]
A0A5C2GK28	IG c382_light_IGLV2-14_IGLJ3 (Fragment)		146189	16790.4	4395.8	54499	31026	17876.7	1.61869292284363	0.670909252845609	0.69482932244724	Nonsignificant	None	--	--	--	--	--	--	--	--	IPR013106 [Immunoglobulin V-set domain]
A0A5C2FYY4	IGL c1884_light_IGKV2D-28_IGKJ5 (Fragment)		453471	122879	368769	196960	349406	550248	0.861852851866743	0.740886824791589	-0.214487	Nonsignificant	None	--	--	--	--	--	--	--	--	IPR013106 [Immunoglobulin V-set domain]
A0A5C2FYY9	IGL c1450_light_IGLV2-14_IGLJ2 (Fragment)		161570	105174	89334.5	298720	230448	351958	0.404117364733131	0.0134402571854899	-1.30715	Significant	down	--	--	--	--	--	--	--	--	IPR013106 [Immunoglobulin V-set domain]
A0A5C2FYZ3	IGL c875_light_IGKV3-20_IGKJ1 (Fragment)		202412	43137.8	67505.5	134410	581885	205808	0.339501083827096	0.240386098218481	-1.55851	Nonsignificant	None	--	--	--	--	--	--	--	--	IPR013106 [Immunoglobulin V-set domain]
A0A5C2FYZ5	IGL c487_light_IGKV1-5_IGKJ1 (Fragment)		18624.9	0	33475.7	177440	0	43053.1	0.236291294376105	0.339087176810397	-2.08136	Nonsignificant	None	--	--	--	--	--	--	--	--	IPR013106 [Immunoglobulin V-set domain]
A0A5C2FYZ9	IGL c1894_light_IGKV3-20_IGKJ1 (Fragment)		109429	0	85823	111520	313179	195203	0.472458868088644	0.247081915645693	-1.08174	Nonsignificant	None	--	--	--	--	--	--	--	--	IPR013106 [Immunoglobulin V-set domain]
A0A5C2FZ03	IGL c497_light_IGKV1D-17_IGKJ1 (Fragment)		21825.6	43479.1	44645	69285	76338.6	75236.3	0.497825544609954	0.00878393512336394	-1.00629	Significant	down	--	--	--	--	--	--	--	--	IPR013106 [Immunoglobulin V-set domain]
A0A5C2FZ08	IGL c2142_light_IGKV3-20_IGKJ1 (Fragment)		177849	94597	75763.2	185320	151172	249060	0.594668749718214	0.136187237320922	-0.749842	Nonsignificant	None	--	--	--	--	--	--	--	--	IPR013106 [Immunoglobulin V-set domain]
A0A5C2FZ15	IGL c2139_light_IGKV1D-39_IGKJ4 (Fragment)		205612	148167	181265	219450	420826	348472	0.541132523150489	0.0688675022479306	-0.885946	Nonsignificant	None	--	--	--	--	--	--	--	--	IPR013106 [Immunoglobulin V-set domain]
A0A5C2FZ22	IGL c517_light_IGKV1-39_IGKJ2 (Fragment)		68109.7	0	56789.4	242330	157507	195409	0.314741340728814	0.0237895823294634	-1.66776	Significant	down	--	--	--	--	--	--	--	--	IPR013106 [Immunoglobulin V-set domain]
A0A5C2FZ59	IGL c2202_light_IGKV3-15_IGKJ2 (Fragment)		70484.9	63419.4	31673.6	153870	88771.8	71585.9	0.52693604032999	0.14878859491925	-0.9243	Nonsignificant	None	--	--	--	--	--	--	--	--	IPR013106 [Immunoglobulin V-set domain]
Q5NV90	V2-17 protein (Fragment)	V2-17	9.59051e+06	8.5111e+06	5794199	7089200	6.70282e+06	8.76502e+06	1.05935051138583	0.747681007140452	0.0831800183864909	Nonsignificant	None	--	--	--	--	--	--	--	--	IPR013106 [Immunoglobulin V-set domain]
A0A5C2FZC5	IGL c2249_light_IGKV1D-39_IGKJ1 (Fragment)		265513	481351	563738	993190	398037	1.41697e+06	0.4667066496536	0.181065178146297	-1.09941	Nonsignificant	None	--	--	--	--	--	--	--	--	IPR013106 [Immunoglobulin V-set domain]
A0A5C2FZD5	IGL c1035_light_IGLV3-1_IGLJ2 (Fragment)		96723.4	0	22469.1	197830	0	10516.2	0.572088667803876	0.701405464587067	-0.805689	Nonsignificant	None	--	--	--	--	--	--	--	--	IPR013106 [Immunoglobulin V-set domain]
A0A5C2FZD8	IGL c2388_light_IGKV3-20_IGKJ2 (Fragment)		23686.6	0	20844.5	97225	26436.5	163317	0.232758052943962	0.204289772282137	-2.1031	Nonsignificant	None	--	--	--	--	--	--	--	--	IPR013106 [Immunoglobulin V-set domain]
A0A5C2FZE9	IGL c2398_light_IGLV3-19_IGLJ1 (Fragment)		1.03403e+06	1.67025e+06	1.56155e+06	16936	967287	1.26618e+06	1.89558820386181	0.188917507536758	0.922645588301436	Nonsignificant	None	--	--	--	--	--	--	--	--	IPR013106 [Immunoglobulin V-set domain]
A0A5C2FZF0	IGL c1630_light_IGLV1-51_IGLJ3 (Fragment)		239314	434100	494624	336090	209252	427610	1.20050915147827	0.549839057451054	0.263646401270948	Nonsignificant	None	--	--	--	--	--	--	--	--	IPR013106 [Immunoglobulin V-set domain]
A0A5C2FZF5	IGL c2074_light_IGKV6-21_IGKJ1 (Fragment)		0	0	0	2870.3	31741.1	2151.9	#NAME?	0	#NAME?	Significant	down	--	--	--	--	--	--	--	--	IPR013106 [Immunoglobulin V-set domain]
A0A5C2FZG2	IGL c1546_light_IGLV3-21_IGLJ3 (Fragment)		0	0	0	30793	46304.9	94124	#NAME?	0	#NAME?	Significant	down	--	--	--	--	--	--	--	--	IPR013106 [Immunoglobulin V-set domain]
A0A5C2FZH0	IGL c2094_light_IGKV4-1_IGKJ5 (Fragment)		128137	109397	0	12421	22208.2	54518.7	3.99673688331413	0.0154721191637737	1.99882259911998	Significant	up	--	--	--	--	--	--	--	--	IPR013106 [Immunoglobulin V-set domain]
A0A5C2FZM5	IGL c625_light_IGKV3-11_IGKJ4 (Fragment)		256606	17407.9	0	409910	376342	791438	0.260520868953702	0.138161708922418	-1.94053	Nonsignificant	None	--	--	--	--	--	--	--	--	IPR013106 [Immunoglobulin V-set domain]
A0A5C2FZM6	IGL c1115_light_IGLV3-1_IGLJ2 (Fragment)		349528	113971	72161.5	38576	63428.6	51960.6	3.47909852356247	0.27806461419607	1.79871353479062	Nonsignificant	None	--	--	--	--	--	--	--	--	IPR013106 [Immunoglobulin V-set domain]
A0A5C2FZN1	IGL c2478_light_IGKV1D-33_IGKJ3 (Fragment)		276433	297610	176732	152870	249164	364332	0.979656195603667	0.945615015469607	-0.0296526	Nonsignificant	None	--	--	--	--	--	--	--	--	IPR013106 [Immunoglobulin V-set domain]
A0A5C2FZN7	IGL c2406_light_IGKV1D-39_IGKJ1 (Fragment)		622862	962524	1.43366e+06	555110	482677	1148406	1.38095838399599	0.428996758968297	0.465669843776086	Nonsignificant	None	--	--	--	--	--	--	--	--	IPR013106 [Immunoglobulin V-set domain]
A0A5C2FZP6	IGL c747_light_IGKV1-39_IGKJ2 (Fragment)		85232.7	71854.7	208848	259760	0	97790.9	0.682300431444399	0.540812260183814	-0.551521	Nonsignificant	None	--	--	--	--	--	--	--	--	IPR013106 [Immunoglobulin V-set domain]
A0A5C2FZR1	IGL c2412_light_IGKV1-33_IGKJ3 (Fragment)		0	71174.2	15970.6	13636	59677	11614.7	1.53915860196379	0.633702588438796	0.622141901241946	Nonsignificant	None	--	--	--	--	--	--	--	--	IPR013106 [Immunoglobulin V-set domain]
A0A5C2FZR4	IGL c1616_light_IGLV2-11_IGLJ1 (Fragment)		59388.2	63584.5	104365	0	0	0	Inf	0	Inf	Significant	up	--	--	--	--	--	--	--	--	IPR013106 [Immunoglobulin V-set domain]
A0A5C2FZW1	IGL c2462_light_IGKV3-15_IGKJ1 (Fragment)		132030	246855	113930	204500	295582	161466	0.744942240001403	0.382671888150511	-0.4248	Nonsignificant	None	--	--	--	--	--	--	--	--	IPR013106 [Immunoglobulin V-set domain]
A0A5C2FZW7	IGL c2449_light_IGLV3-25_IGLJ3 (Fragment)		441624	456097	491598	433140	348700	371429	1.20467847159442	0.0547656834442187	0.268648142858733	Nonsignificant	None	--	--	--	--	--	--	--	--	IPR013106 [Immunoglobulin V-set domain]
Q5NV92	V5-6 protein (Fragment)	V5-6	51553	84986.1	33498.6	238700	146599	276698	0.256855850921289	0.0167488861742626	-1.96097	Significant	down	--	--	pre-B lymphocyte gene	--	--	--	--	--	IPR013106 [Immunoglobulin V-set domain]
A0A5C2G080	IGL c1940_light_IGKV3-20_IGKJ5 (Fragment)		27556.4	124666	51972	42546	104570	30087.9	1.15231267483391	0.820619005450878	0.20453223867739	Nonsignificant	None	--	--	--	--	--	--	--	--	IPR013106 [Immunoglobulin V-set domain]
A0A5C2G0B0	IGL c2688_light_IGKV3-15_IGKJ1 (Fragment)		36958.7	13437.9	54788.2	0	67891.6	387342	0.154038008220404	0.440016928722999	-2.69864	Nonsignificant	None	--	--	--	--	--	--	--	--	IPR013106 [Immunoglobulin V-set domain]
A0A5C2G0C2	IGL c2619_light_IGLV3-25_IGLJ2 (Fragment)		77585.8	20131.3	0	0	41930.6	9713.1	1.89213979633527	0.55667352415917	0.920018682772971	Nonsignificant	None	--	--	--	--	--	--	--	--	IPR013106 [Immunoglobulin V-set domain]
A0A5C2G0C4	IGL c1856_light_IGKV3-20_IGKJ1 (Fragment)		68563	69982.9	28934	118710	0	46104.9	0.677446436375999	0.469015701705643	-0.561821	Nonsignificant	None	--	--	--	--	--	--	--	--	IPR013106 [Immunoglobulin V-set domain]
A0A5C2G0E3	IGL c2414_light_IGKV3-15_IGKJ2 (Fragment)		49681.8	0	39834.4	64532	58370.9	91187.5	0.627185058274449	0.143518535013233	-0.673037	Nonsignificant	None	--	--	--	--	--	--	--	--	IPR013106 [Immunoglobulin V-set domain]
A0A5C2G593	IGL c1493_light_IGKV1-39_IGKJ4 (Fragment)		228017	302094	435046	191900	339993	454898	0.978075514822429	0.944461752459733	-0.0319822	Nonsignificant	None	--	--	--	--	--	--	--	--	IPR013106 [Immunoglobulin V-set domain]
A0A5C2G0F9	IGL c2748_light_IGKV1-5_IGKJ4 (Fragment)		45264.5	55254.1	54879.7	37240	199110	136173	0.417150887327762	0.263939162799095	-1.26136	Nonsignificant	None	--	--	--	--	--	--	--	--	IPR013106 [Immunoglobulin V-set domain]
A0A5C2G0G3	IGL c1445_light_IGKV3-20_IGKJ4 (Fragment)		0	37219.1	80768.8	0	153093	57030.5	0.561516917431891	0.474480601795506	-0.832599	Nonsignificant	None	--	--	--	--	--	--	--	--	IPR013106 [Immunoglobulin V-set domain]
A0A5C2G0I7	IGL c2788_light_IGKV3-20_IGKJ4 (Fragment)		3590.3	0	3120.8	14914	27766.9	46708.7	0.112615449671998	0.103301092982736	-3.15052	Nonsignificant	None	--	--	--	--	--	--	--	--	IPR013106 [Immunoglobulin V-set domain]
A0A5C2G0K7	IGL c2652_light_IGKV2D-29_IGKJ1 (Fragment)		1156133	710091	148086	1777100	1.70337e+06	109615	0.561075697698331	0.442700808175749	-0.833733	Nonsignificant	None	--	--	--	--	--	--	--	--	IPR013106 [Immunoglobulin V-set domain]
A0A5C2GGZ9	IGH + IGL c461_light_IGKV1-16_IGKJ4 (Fragment)		0	157606	43967.2	0	14807.1	109441	1.62234954852283	0.653209773384177	0.698084693531523	Nonsignificant	None	--	--	--	--	--	--	--	--	IPR013106 [Immunoglobulin V-set domain]
A0A5C2G0P9	IGL c2702_light_IGKV3-20_IGKJ1 (Fragment)		405750	282283	289636	614550	0	634714	0.521730631518937	0.0105687761614406	-0.938623	Significant	down	--	--	--	--	--	--	--	--	IPR013106 [Immunoglobulin V-set domain]
A0A5C2G0Q3	IGL c2016_light_IGLV1-40_IGLJ2 (Fragment)		0	257564	285184	0	253615	591936	0.64188769823774	0.466495091626649	-0.639607	Nonsignificant	None	--	--	--	--	--	--	--	--	IPR013106 [Immunoglobulin V-set domain]
A0A5C2G0Q5	IGL c2120_light_IGKV4-1_IGKJ1 (Fragment)		149926	0	154918	0	67434.4	23851.7	3.3394361244483	0.03969899564549	1.73960451912464	Significant	up	--	--	--	--	--	--	--	--	IPR013106 [Immunoglobulin V-set domain]
A0A5C2G0R3	IGL c2130_light_IGKV1-33_IGKJ5 (Fragment)		5011.6	34568.7	4788	142690	4217.9	0	0.201342927553022	0.350373376174687	-2.31227	Nonsignificant	None	--	--	--	--	--	--	--	--	IPR013106 [Immunoglobulin V-set domain]
A0A5C2G118	IGL c2822_light_IGLV3-21_IGLJ2 (Fragment)		217155	344638	127029	193260	315112	436487	0.729021367209287	0.417161121900939	-0.455967	Nonsignificant	None	--	--	--	--	--	--	--	--	IPR013106 [Immunoglobulin V-set domain]
A0A5C2G127	IGL c33_light_IGKV2-30_IGKJ1 (Fragment)		540455	151420	16006.9	335750	12557.3	470512	0.864514218335054	0.867389761077342	-0.210038	Nonsignificant	None	--	--	--	--	--	--	--	--	IPR013106 [Immunoglobulin V-set domain]
A0A5C2G145	IGL c2694_light_IGKV3-20_IGKJ5 (Fragment)		687035	373552	538320	404470	393501	629468	1.12012214878459	0.655523819107431	0.163656066065815	Nonsignificant	None	--	--	--	--	--	--	--	--	IPR013106 [Immunoglobulin V-set domain]
A0A5C2G165	IGL c2714_light_IGKV1-5_IGKJ2 (Fragment)		73998.4	55791.8	105496	66950	94639.4	182542	0.683711343561418	0.390909595250857	-0.548541	Nonsignificant	None	--	--	--	--	--	--	--	--	IPR013106 [Immunoglobulin V-set domain]
A0A5C2G169	IGL c2872_light_IGKV3-11_IGKJ4 (Fragment)		193896	260241	119741	79234	255560	88011.2	1.35730912740985	0.513218879935526	0.440749332246611	Nonsignificant	None	--	--	--	--	--	--	--	--	IPR013106 [Immunoglobulin V-set domain]
A0A5C2G176	IGL c1227_light_IGKV3-11_IGKJ3 (Fragment)		172736	90998.5	122447	180180	196690	152785	0.729120587099704	0.151547231195253	-0.455771	Nonsignificant	None	--	--	--	--	--	--	--	--	IPR013106 [Immunoglobulin V-set domain]
A0A5C2G1A3	IGL c3078_light_IGKV4-1_IGKJ2 (Fragment)		0	0	0	19213	9911.8	213893	#NAME?	0	#NAME?	Significant	down	--	--	--	--	--	--	--	--	IPR013106 [Immunoglobulin V-set domain]
A0A5C2G1A5	IGL c1257_light_IGKV1D-13_IGKJ2 (Fragment)		236533	0	154394	86696	80470.8	80089.1	2.37159173957022	0.22103521019862	1.24585567683536	Nonsignificant	None	--	--	--	--	--	--	--	--	IPR013106 [Immunoglobulin V-set domain]
A0A5C2G1A6	IGL c1715_light_IGKV1-27_IGKJ1 (Fragment)		262327	253638	163176	0	275079	665644	0.481290064302731	0.205008768463221	-1.05502	Nonsignificant	None	--	--	--	--	--	--	--	--	IPR013106 [Immunoglobulin V-set domain]
A0A5C2G1B2	IGL c3051_light_IGLV3-21_IGLJ1 (Fragment)		3627.4	301759	50375.6	380540	210687	199081	0.450156578214643	0.256776519019428	-1.1515	Nonsignificant	None	--	--	--	--	--	--	--	--	IPR013106 [Immunoglobulin V-set domain]
A0A5C2G1B8	IGL c1267_light_IGKV4-1_IGKJ4 (Fragment)		27909.8	16118.4	39001.9	0	50110	40914.7	0.608114061348184	0.147667062205327	-0.717586	Nonsignificant	None	--	--	--	--	--	--	--	--	IPR013106 [Immunoglobulin V-set domain]
A0A5C2G1D3	IGL c2784_light_IGKV3D-20_IGKJ3 (Fragment)		108578	138962	103796	98088	91678.3	173840	0.96625331643226	0.893156665017831	-0.0495266	Nonsignificant	None	--	--	--	--	--	--	--	--	IPR013106 [Immunoglobulin V-set domain]
A0A5C2GSH5	IG c465_light_IGKV3-20_IGKJ1 (Fragment)		1.08641e+06	719930	941250	1254200	1.36931e+06	1.60273e+06	0.650126743836899	0.0290174416560401	-0.621207	Significant	down	--	--	--	--	--	--	--	--	IPR013106 [Immunoglobulin V-set domain]
A0A5C2G3T2	IGL c3210_light_IGKV3-20_IGKJ4 (Fragment)		168812	185988	0	190790	306308	284093	0.681267222109431	0.169840680599421	-0.553707	Nonsignificant	None	--	--	--	--	--	--	--	--	IPR013106 [Immunoglobulin V-set domain]
A0A5C2G1J3	IGL c3029_light_IGLV3-21_IGLJ2 (Fragment)		75939.1	243487	135632	236430	400931	292671	0.489292740921125	0.0828391022980353	-1.03123	Nonsignificant	None	--	--	--	--	--	--	--	--	IPR013106 [Immunoglobulin V-set domain]
A0A5C2GCR8	IGL c521_light_IGLV5-45_IGLJ3 (Fragment)		96496	23427.3	0	41630	28834.6	46351.8	1.53989465520252	0.508077845623967	0.622831658962186	Nonsignificant	None	--	--	pre-B lymphocyte gene	--	--	--	--	--	IPR013106 [Immunoglobulin V-set domain]
A0A5C2G1M9	IGL c3198_light_IGKV2D-28_IGKJ3 (Fragment)		349180	210524	319896	78104	114954	159152	2.49737642241175	0.0219145821959065	1.32041329095676	Significant	up	--	--	--	--	--	--	--	--	IPR013106 [Immunoglobulin V-set domain]
A0A5C2G1N5	IGL c1855_light_IGKV3-15_IGKJ4 (Fragment)		59756	22963.2	29755.7	16056	0	3.0054e+06	0.0248169430269337	0.5045920299576	-5.33253	Nonsignificant	None	--	--	--	--	--	--	--	--	IPR013106 [Immunoglobulin V-set domain]
A0A5C2G1N8	IGL c2376_light_IGKV1-39_IGKJ2 (Fragment)		0	104420	119970	159570	72574.8	129200	0.931478786298829	0.820857040790716	-0.102405	Nonsignificant	None	--	--	--	--	--	--	--	--	IPR013106 [Immunoglobulin V-set domain]
A0A5C2G1P3	IGL c1865_light_IGKV1-27_IGKJ4 (Fragment)		24044.3	50602.6	17891.1	19574	0	149185	0.365563158780461	0.362890111782813	-1.45181	Nonsignificant	None	--	--	--	--	--	--	--	--	IPR013106 [Immunoglobulin V-set domain]
A0A5C2G1P4	IGL c2470_light_IGLV1-47_IGLJ3 (Fragment)		100247	90436.3	92895.7	278620	111508	103362	0.574640392551412	0.345150499186812	-0.799269	Nonsignificant	None	--	--	--	--	--	--	--	--	IPR013106 [Immunoglobulin V-set domain]
A0A5C2G1Q2	IGL c2834_light_IGLV1-40_IGLJ3 (Fragment)		119884	105337	182825	69186	65585.9	252135	1.05463562422898	0.920144997965558	0.0767446350282308	Nonsignificant	None	--	--	--	--	--	--	--	--	IPR013106 [Immunoglobulin V-set domain]
A0A5C2G1Q3	IGL c2480_light_IGKV2D-28_IGKJ2 (Fragment)		0	0	0	60464	69420.3	358716	#NAME?	0	#NAME?	Significant	down	--	--	--	--	--	--	--	--	IPR013106 [Immunoglobulin V-set domain]
A0A5C2G1Q7	IGL c3099_light_IGKV1-5_IGKJ2 (Fragment)		3882	0	453511	348550	435480	619697	0.488762774650034	0.311088684026224	-1.03279	Nonsignificant	None	--	--	--	--	--	--	--	--	IPR013106 [Immunoglobulin V-set domain]
A0A5C2G1R0	IGL c2844_light_IGLV3-21_IGLJ2 (Fragment)		120913	395326	80002.3	157210	310759	188353	0.908457835305131	0.863810568848994	-0.138509	Nonsignificant	None	--	--	--	--	--	--	--	--	IPR013106 [Immunoglobulin V-set domain]
A0A5C2G1S9	IGL c3248_light_IGKV3-20_IGKJ3 (Fragment)		10132.6	20063.9	0	21417	40135.7	47787.7	0.414254475015639	0.141704805739574	-1.27141	Nonsignificant	None	--	--	--	--	--	--	--	--	IPR013106 [Immunoglobulin V-set domain]
A0A5C2G1U4	IGL c2426_light_IGKV1-5_IGKJ1 (Fragment)		78192.6	5165.6	6633.9	94505	348883	789011	0.07302189843093	0.199842847007499	-3.77553	Nonsignificant	None	--	--	--	--	--	--	--	--	IPR013106 [Immunoglobulin V-set domain]
A0A5C2G1Y7	IGL c3298_light_IGKV3-20_IGKJ1 (Fragment)		861814	954850	774254	35644	1.66069e+06	1.00528e+06	0.959027103205818	0.944993405638692	-0.0603565	Nonsignificant	None	--	--	--	--	--	--	--	--	IPR013106 [Immunoglobulin V-set domain]
A0A5C2G1Y8	IGL c1487_light_IGKV1D-39_IGKJ1 (Fragment)		80573.6	195891	0	34501	169340	103608	1.34883171019361	0.626326959119601	0.431710358653391	Nonsignificant	None	--	--	--	--	--	--	--	--	IPR013106 [Immunoglobulin V-set domain]
A0A5C2G364	IGL c2395_light_IGKV2D-29_IGKJ2 (Fragment)		1.41575e+06	841562	873144	1209300	1.06651e+06	1.22226e+06	0.894911218204601	0.559840199206868	-0.160184	Nonsignificant	None	--	--	--	--	--	--	--	--	IPR013106 [Immunoglobulin V-set domain]
A0A5C2G1Z5	IGL c1638_light_IGLV3-21_IGLJ2 (Fragment)		0	336629	73302	0	90271.3	296919	1.05873205599516	0.952016812407856	0.0823375181325164	Nonsignificant	None	--	--	--	--	--	--	--	--	IPR013106 [Immunoglobulin V-set domain]
A0A5C2G1Z7	IGL c2570_light_IGKV2D-29_IGKJ4 (Fragment)		141193	160136	128327	0	24802.1	110521	2.11669636111803	0.113484966570415	1.08181433040958	Nonsignificant	None	--	--	--	--	--	--	--	--	IPR013106 [Immunoglobulin V-set domain]
A0A5C2G206	IGL c2486_light_IGKV1-27_IGKJ1 (Fragment)		80635.9	88263.4	81969.8	152550	138305	248165	0.465416966825541	0.107713148298933	-1.1034	Nonsignificant	None	--	--	--	--	--	--	--	--	IPR013106 [Immunoglobulin V-set domain]
A0A5C2G207	IGL c1507_light_IGLV3-21_IGLJ3 (Fragment)		156081	260866	42552.4	86849	230375	173634	0.936113755005517	0.896712170567996	-0.0952442	Nonsignificant	None	--	--	--	--	--	--	--	--	IPR013106 [Immunoglobulin V-set domain]
A0A5C2G219	IGL c1862_light_IGKV1-5_IGKJ2 (Fragment)		194895	162023	88612.3	171120	225134	168759	0.788532149548523	0.335512257564767	-0.342759	Nonsignificant	None	--	--	--	--	--	--	--	--	IPR013106 [Immunoglobulin V-set domain]
A0A5C2G229	IGL c2506_light_IGKV1-33_IGKJ4 (Fragment)		296753	195251	106620	232140	1.36323e+06	171155	0.338870562600419	0.421306395253688	-1.56119	Nonsignificant	None	--	--	--	--	--	--	--	--	IPR013106 [Immunoglobulin V-set domain]
A0A5C2G232	IGL c3331_light_IGKV3-20_IGKJ2 (Fragment)		29712.9	59928	74185.6	62734	29978.9	71191.9	0.999522283667104	0.998922159643578	-0.000689364	Nonsignificant	None	--	--	--	--	--	--	--	--	IPR013106 [Immunoglobulin V-set domain]
A0A5C2G252	IGL c2526_light_IGKV1-17_IGKJ1 (Fragment)		197951	154514	194956	160440	456494	379720	0.549258217997419	0.231432949673915	-0.864444	Nonsignificant	None	--	--	--	--	--	--	--	--	IPR013106 [Immunoglobulin V-set domain]
A0A5C2G276	IGL c3024_light_IGLV3-21_IGLJ2 (Fragment)		102770	241724	102319	119330	251718	304253	0.661651418642305	0.349593746880335	-0.595857	Nonsignificant	None	--	--	--	--	--	--	--	--	IPR013106 [Immunoglobulin V-set domain]
A0A5C2G283	IGL c3381_light_IGKV3-20_IGKJ1 (Fragment)		33217.8	0	320448	13853	21489.5	34193	7.6291671160774	0.478303158315768	2.93152556517354	Nonsignificant	None	--	--	--	--	--	--	--	--	IPR013106 [Immunoglobulin V-set domain]
A0A5C2G290	IGL c2065_light_IGKV3-15_IGKJ1 (Fragment)		38853	0	15409.8	13082	4426.3	131102	0.547700804854563	0.70337667238732	-0.86854	Nonsignificant	None	--	--	--	--	--	--	--	--	IPR013106 [Immunoglobulin V-set domain]
A0A5C2G2E1	IGL c3441_light_IGKV1D-39_IGKJ2 (Fragment)		15514	1969.2	0	0	440539	341745	0.0223489196185681	0.0165787091653102	-5.48365	Significant	down	--	--	--	--	--	--	--	--	IPR013106 [Immunoglobulin V-set domain]
A0A5C2G2E8	IGL c3332_light_IGKV1-5_IGKJ1 (Fragment)		20769.8	61259.9	74704.7	107960	91165.1	96529.9	0.530125991442729	0.0523257827331795	-0.915593	Nonsignificant	None	--	--	--	--	--	--	--	--	IPR013106 [Immunoglobulin V-set domain]
A0A5C2G2G7	IGL c3369_light_IGKV4-1_IGKJ1 (Fragment)		39638	0	27144	207650	21080.8	24514.1	0.395557817748748	0.567557661957093	-1.33804	Nonsignificant	None	--	--	--	--	--	--	--	--	IPR013106 [Immunoglobulin V-set domain]
A0A5C2G2G9	IGL c1597_light_IGKV3-15_IGKJ2 (Fragment)		268670	13056.2	0	0	73812.8	441033	0.547205572151673	0.654295765481422	-0.869845	Nonsignificant	None	--	--	--	--	--	--	--	--	IPR013106 [Immunoglobulin V-set domain]
A0A5C2G2K2	IGL c3382_light_IGKV1D-12_IGKJ4 (Fragment)		6611.4	240096	0	82891	153652	160129	0.932912616513081	0.929792011240817	-0.100186	Nonsignificant	None	--	--	--	--	--	--	--	--	IPR013106 [Immunoglobulin V-set domain]
A0A5C2G2M3	IGL c2840_light_IGKV1D-39_IGKJ4 (Fragment)		10105.5	18779.1	0	53627	0	36592.6	0.320158812497506	0.0849380842238058	-1.64314	Nonsignificant	None	--	--	--	--	--	--	--	--	IPR013106 [Immunoglobulin V-set domain]
A0A5C2G2M4	IGL c1657_light_IGKV1-12_IGKJ3 (Fragment)		24339.8	0	5197.9	90807	104817	40407.6	0.187714563522242	0.0928475587376693	-2.41339	Nonsignificant	None	--	--	--	--	--	--	--	--	IPR013106 [Immunoglobulin V-set domain]
A0A5C2G2P9	IGL c2225_light_IGLV1-47_IGLJ2 (Fragment)		80286.9	249800	158280	584130	216512	1.05583e+06	0.263061628590943	0.139545654628431	-1.92653	Nonsignificant	None	--	--	--	--	--	--	--	--	IPR013106 [Immunoglobulin V-set domain]
A0A5C2G2Q2	IGL c2870_light_IGKV1-27_IGKJ1 (Fragment)		500714	597406	428281	462490	681081	881069	0.753912202448278	0.271847618989092	-0.407532	Nonsignificant	None	--	--	--	--	--	--	--	--	IPR013106 [Immunoglobulin V-set domain]
A0A5C2GT50	IG c705_light_IGKV3-11_IGKJ4 (Fragment)		175010	191550	250123	811440	554559	705203	0.297741697816051	0.0033980888487222	-1.74787	Significant	down	--	--	--	--	--	--	--	--	IPR013106 [Immunoglobulin V-set domain]
A0A5C2G2S0	IGL c2890_light_IGLV1-44_IGLJ2 (Fragment)		79794.4	66134.5	93698.6	65020	40870.2	142643	0.964167	0.929928379805227	-0.0526451	Nonsignificant	None	--	--	--	--	--	--	--	--	IPR013106 [Immunoglobulin V-set domain]
A0A5C2G2S9	IGL c2900_light_IGKV3-11_IGKJ4 (Fragment)		0	0	0	40444	56207.5	84949.1	#NAME?	0	#NAME?	Significant	down	--	--	--	--	--	--	--	--	IPR013106 [Immunoglobulin V-set domain]
A0A5C2G2T3	IGL c3224_light_IGKV3-11_IGKJ4 (Fragment)		3.6026e+06	3.73529e+06	2.59013e+06	5100600	4.59449e+06	6.63627e+06	0.607910843478916	0.0401083467202869	-0.718068	Significant	down	--	--	--	--	--	--	--	--	IPR013106 [Immunoglobulin V-set domain]
A0A5C2G2U5	IGL c2275_light_IGKV3-15_IGKJ1 (Fragment)		5.91637e+06	4.84497e+06	3.92641e+06	2041800	1262297	2.03041e+06	2.75334708018136	0.00777764356303783	1.46118648399619	Significant	up	--	--	--	--	--	--	--	--	IPR013106 [Immunoglobulin V-set domain]
A0A5C2G2V5	IGL c3244_light_IGKV2D-40_IGKJ2 (Fragment)		486608	172315	738453	166920	510306	294410	1.43816848621026	0.500835416564374	0.52423270218957	Nonsignificant	None	--	--	--	--	--	--	--	--	IPR013106 [Immunoglobulin V-set domain]
A0A5C2G2W9	IGL c3618_light_IGKV3-20_IGKJ1 (Fragment)		104648	376697	74993.9	104460	734528	222183	0.524269370748859	0.479326197925565	-0.93162	Nonsignificant	None	--	--	--	--	--	--	--	--	IPR013106 [Immunoglobulin V-set domain]
A0A5C2G2X8	IGL c3628_light_IGLV1-47_IGLJ3 (Fragment)		81855.3	464329	272018	173290	450754	207999	0.983365284803155	0.97542020789552	-0.0242007	Nonsignificant	None	--	--	--	--	--	--	--	--	IPR013106 [Immunoglobulin V-set domain]
A0A5C2G307	IGL c733_light_IGKV3-15_IGKJ5 (Fragment)		35438	0	2923.5	33142	40796	0	0.518833346858179	0.398410165678538	-0.946657	Nonsignificant	None	--	--	--	--	--	--	--	--	IPR013106 [Immunoglobulin V-set domain]
A0A5C2G309	IGL c3532_light_IGLV4-69_IGLJ2 (Fragment)		182020	204597	95737.5	296560	223942	215446	0.655418542535416	0.114360265477704	-0.609512	Nonsignificant	None	--	--	pre-B lymphocyte gene	--	--	--	--	--	IPR013106 [Immunoglobulin V-set domain]
A0A5C2G325	IGL c2355_light_IGLV3-21_IGLJ2 (Fragment)		66894.6	203720	400630	186050	211562	198382	1.12626016369292	0.820135860985446	0.171540125389061	Nonsignificant	None	--	--	--	--	--	--	--	--	IPR013106 [Immunoglobulin V-set domain]
A0A5C2G332	IGL c1837_light_IGKV4-1_IGKJ1 (Fragment)		1.10001e+06	601198	677019	797780	576935	814602	1.08628799095097	0.734359694906073	0.119406633562688	Nonsignificant	None	--	--	--	--	--	--	--	--	IPR013106 [Immunoglobulin V-set domain]
A0A5C2G334	IGL c2365_light_IGLV2-14_IGLJ2 (Fragment)		34580.6	7490.9	29742.3	45984	147353	45918.8	0.300154771522876	0.184158179119532	-1.73622	Nonsignificant	None	--	--	--	--	--	--	--	--	IPR013106 [Immunoglobulin V-set domain]
A0A5C2G346	IGL c2473_light_IGKV3-20_IGKJ3 (Fragment)		140852	66857.3	88726.6	67468	22624.1	69004.1	1.86325254782955	0.161605355390316	0.897823232415862	Nonsignificant	None	--	--	--	--	--	--	--	--	IPR013106 [Immunoglobulin V-set domain]
A0A5C2G352	IGL c2906_light_IGKV3-20_IGKJ5 (Fragment)		47458.7	18714.4	39599	65074	352823	92029.9	0.207426005570602	0.279249424966113	-2.26933	Nonsignificant	None	--	--	--	--	--	--	--	--	IPR013106 [Immunoglobulin V-set domain]
A0A5C2G353	IGL c3549_light_IGKV1-39_IGKJ3 (Fragment)		1.48362e+06	764549	2520059	1801100	2456250	3.04747e+06	0.652750895593913	0.246784969365625	-0.615396	Nonsignificant	None	--	--	--	--	--	--	--	--	IPR013106 [Immunoglobulin V-set domain]
A0A5C2G398	IGL c3741_light_IGKV1-39_IGKJ4 (Fragment)		15114.3	95982.5	123865	0	55871.8	182932	0.65593877047947	0.562957359783994	-0.608367	Nonsignificant	None	--	--	--	--	--	--	--	--	IPR013106 [Immunoglobulin V-set domain]
A0A5C2G390	IGL c3041_light_IGLV3-25_IGLJ2 (Fragment)		161816	57712.6	155335	54902	159623	91012.6	1.22689779994632	0.638799042657165	0.295015078135752	Nonsignificant	None	--	--	--	--	--	--	--	--	IPR013106 [Immunoglobulin V-set domain]
A0A5C2G393	IGL c3579_light_IGKV1-8_IGKJ1 (Fragment)		71904.2	0	12278.7	31545	65534.9	97728.2	0.648198663197269	0.540835845160992	-0.625492	Nonsignificant	None	--	--	--	--	--	--	--	--	IPR013106 [Immunoglobulin V-set domain]
A0A5C2G3C8	IGL c1927_light_IGKV3-11_IGKJ4 (Fragment)		96707.5	77356.2	55159.4	110880	135350	282509	0.433527720282514	0.14326241370917	-1.2058	Nonsignificant	None	--	--	--	--	--	--	--	--	IPR013106 [Immunoglobulin V-set domain]
A0A5C2G3F3	IGL c3016_light_IGLV3-1_IGLJ2 (Fragment)		154372	168810	82406.9	40509	96108.5	0	1.9791944663019	0.195073615674576	0.984913371751715	Nonsignificant	None	--	--	--	--	--	--	--	--	IPR013106 [Immunoglobulin V-set domain]
A0A5C2GWW5	IG c1312_light_IGLV1-40_IGLJ2 (Fragment)		66448.5	0	29067.2	125320	36032.6	201128	0.395258641499336	0.331017071244474	-1.33913	Nonsignificant	None	--	--	--	--	--	--	--	--	IPR013106 [Immunoglobulin V-set domain]
A0A5C2G3G7	IGL c3464_light_IGKV3-15_IGKJ3 (Fragment)		210377	118288	91831.9	0	159575	175815	0.835837785372267	0.597539700737754	-0.258705	Nonsignificant	None	--	--	--	--	--	--	--	--	IPR013106 [Immunoglobulin V-set domain]
A0A5C2G3H4	IGL c3831_light_IGLV1-44_IGLJ3 (Fragment)		207408	156366	7734.9	53286	57265.5	83741.6	1.91210392957856	0.428500757357946	0.935160941003111	Nonsignificant	None	--	--	--	--	--	--	--	--	IPR013106 [Immunoglobulin V-set domain]
A0A5C2G3H5	IGL c1987_light_IGLV3-21_IGLJ1 (Fragment)		0	0	0	50392	245443	106807	#NAME?	0	#NAME?	Significant	down	--	--	--	--	--	--	--	--	IPR013106 [Immunoglobulin V-set domain]
A0A5C2G3I5	IGL c853_light_IGLV6-57_IGLJ3 (Fragment)		1.71245e+06	1.5065e+06	2.90766e+06	1523100	107392	3.24557e+06	1.2564646098355	0.700149816188368	0.329370036173709	Nonsignificant	None	--	--	pre-B lymphocyte gene	--	--	--	--	--	IPR013106 [Immunoglobulin V-set domain]
A0A5C2G3J8	IGL c3494_light_IGKV1-5_IGKJ1 (Fragment)		40512.7	71466.5	151959	297720	210723	200459	0.372319977384763	0.0307359425106204	-1.42539	Significant	down	--	--	--	--	--	--	--	--	IPR013106 [Immunoglobulin V-set domain]
A0A5C2G3L5	IGL c2027_light_IGLV1-40_IGLJ3 (Fragment)		2.48525e+06	2853171	1.64964e+06	1987200	1.86073e+06	2.22666e+06	1.15037518791991	0.458885880453236	0.202104464190491	Nonsignificant	None	--	--	--	--	--	--	--	--	IPR013106 [Immunoglobulin V-set domain]
A0A5C2G3R1	IGL c3931_light_IGKV3-15_IGKJ4 (Fragment)		96721.9	65724	92254.2	51156	13974	44258.6	2.32839710902233	0.0317827778496833	1.21933713142474	Significant	up	--	--	--	--	--	--	--	--	IPR013106 [Immunoglobulin V-set domain]
A0A5C2G3R6	IGL c3779_light_IGKV3-20_IGKJ3 (Fragment)		75122.3	44782	0	0	178132	97638.7	0.434796782401624	0.211686942141143	-1.20159	Nonsignificant	None	--	--	--	--	--	--	--	--	IPR013106 [Immunoglobulin V-set domain]
A0A5C2G3S0	IGL c3136_light_IGKV3-11_IGKJ1 (Fragment)		6246.6	7667.6	5820	46908	17776.7	16866.6	0.241985106307318	0.171562463548973	-2.04701	Nonsignificant	None	--	--	--	--	--	--	--	--	IPR013106 [Immunoglobulin V-set domain]
A0A5C2G3S3	IGL c2595_light_IGKV3-20_IGKJ1 (Fragment)		0	0	0	33237	16288.3	26500.3	#NAME?	0	#NAME?	Significant	down	--	--	--	--	--	--	--	--	IPR013106 [Immunoglobulin V-set domain]
A0A5C2G3V0	IGL c3166_light_IGKV1D-39_IGKJ4 (Fragment)		37178.8	30488.3	35104.4	192080	55361.1	35083.7	0.363760986646128	0.348197099657328	-1.45894	Nonsignificant	None	--	--	--	--	--	--	--	--	IPR013106 [Immunoglobulin V-set domain]
A0A5C2G3Y3	IGL c3624_light_IGKV3-20_IGKJ1 (Fragment)		20399	84903.5	33615.6	56417	154114	59973.2	0.513551520546593	0.3076886752404	-0.961419	Nonsignificant	None	--	--	--	--	--	--	--	--	IPR013106 [Immunoglobulin V-set domain]
A0A5C2G3Z3	IGL c4018_light_IGLV3-19_IGLJ3 (Fragment)		15060.7	52951.8	32550.4	11663	22029.4	20699.1	1.84887160677679	0.249137400369935	0.886645041563148	Nonsignificant	None	--	--	--	--	--	--	--	--	IPR013106 [Immunoglobulin V-set domain]
A0A5C2GW42	IG c1062_light_IGKV3-11_IGKJ5 (Fragment)		21327.4	0	27630.8	124630	40130.8	73086.6	0.308758052431937	0.18360158921818	-1.69545	Nonsignificant	None	--	--	--	--	--	--	--	--	IPR013106 [Immunoglobulin V-set domain]
A0A5C2G420	IGL c3869_light_IGKV2D-40_IGKJ2 (Fragment)		199428	49257.3	318672	124180	140361	0	1.42979363722116	0.612200177618098	0.515806937184393	Nonsignificant	None	--	--	--	--	--	--	--	--	IPR013106 [Immunoglobulin V-set domain]
A0A5C2G421	IGL c3300_light_IGLV3-19_IGLJ2 (Fragment)		23675	57168.3	103090	45169	0	93061.5	0.887084977627947	0.836341032268364	-0.172856	Nonsignificant	None	--	--	--	--	--	--	--	--	IPR013106 [Immunoglobulin V-set domain]
A0A5C2G437	IGL c2705_light_IGKV3-20_IGKJ1 (Fragment)		561194	0	358199	441020	435213	475604	1.02015961398879	0.943272230837354	0.0287948936622716	Nonsignificant	None	--	--	--	--	--	--	--	--	IPR013106 [Immunoglobulin V-set domain]
A0A5C2G450	IGL c4071_light_IGKV1-12_IGKJ4 (Fragment)		56535.1	66190.3	47747.7	101770	132541	142612	0.452275183764128	0.00679287359083611	-1.14473	Significant	down	--	--	--	--	--	--	--	--	IPR013106 [Immunoglobulin V-set domain]
A0A5C2G466	IGL c3972_light_IGLV3-21_IGLJ2 (Fragment)		24084.9	149510	119539	54344	77722.5	128747	1.12392226629373	0.817540214973758	0.168542258058282	Nonsignificant	None	--	--	--	--	--	--	--	--	IPR013106 [Immunoglobulin V-set domain]
A0A5C2G469	IGL c3909_light_IGKV3-11_IGKJ4 (Fragment)		1.1635e+06	849682	396542	1728500	1.72502e+06	2.1307e+06	0.431525078415236	0.0152583644274329	-1.21248	Significant	down	--	--	--	--	--	--	--	--	IPR013106 [Immunoglobulin V-set domain]
A0A5C2G478	IGL c1103_light_IGKV3-20_IGKJ4 (Fragment)		147247	117409	268696	108750	52998.2	182428	1.54964399090467	0.349298614115322	0.631936814499843	Nonsignificant	None	--	--	--	--	--	--	--	--	IPR013106 [Immunoglobulin V-set domain]
A0A5C2G4D1	IGL c3420_light_IGLV3-1_IGLJ2 (Fragment)		1.096e+06	978386	776352	683680	640561	1.42849e+06	1.03560489165568	0.910271445636853	0.0504736849033102	Nonsignificant	None	--	--	--	--	--	--	--	--	IPR013106 [Immunoglobulin V-set domain]
A0A5C2G4K3	IGL c2427_light_IGKV1-9_IGKJ2 (Fragment)		17453.2	39713.3	30054.3	78518	72889.7	435942	0.148499002467696	0.299344360284897	-2.75147	Nonsignificant	None	--	--	--	--	--	--	--	--	IPR013106 [Immunoglobulin V-set domain]
A0A5C2G4L2	IGL c1203_light_IGKV1D-13_IGKJ1 (Fragment)		10192.4	0	7498.4	12286	19560.7	10630.3	0.624719259834734	0.244541177243369	-0.67872	Nonsignificant	None	--	--	--	--	--	--	--	--	IPR013106 [Immunoglobulin V-set domain]
A0A5C2G4T9	IGL c4159_light_IGKV1-33_IGKJ3 (Fragment)		53742.8	95699.1	84254.8	81990	94640.7	90149.6	0.875989344040771	0.445916283269127	-0.191015	Nonsignificant	None	--	--	--	--	--	--	--	--	IPR013106 [Immunoglobulin V-set domain]
A0A5C2G4V7	IGL c3466_light_IGKV3D-15_IGKJ1 (Fragment)		0	0	0	3365.2	26935.1	1776.7	#NAME?	0	#NAME?	Significant	down	--	--	--	--	--	--	--	--	IPR013106 [Immunoglobulin V-set domain]
A0A5C2G4Y3	IGL c4199_light_IGKV3-20_IGKJ1 (Fragment)		596735	599637	541992	918230	147803	746603	0.95902492055906	0.925372584640184	-0.0603598	Nonsignificant	None	--	--	--	--	--	--	--	--	IPR013106 [Immunoglobulin V-set domain]
A0A5C2G542	IGH c10_heavy__IGHV5-51_IGHD5-18_IGHJ6 (Fragment)		155980	202805	229856	516700	212365	246313	0.603499626401405	0.261460432003351	-0.728575	Nonsignificant	None	--	--	--	--	--	--	--	--	IPR013106 [Immunoglobulin V-set domain]
A0A5C2G553	IGL c3556_light_IGKV1D-39_IGKJ1 (Fragment)		46873.6	127024	262214	448150	385061	863552	0.257025346020547	0.0611622144331589	-1.96002	Nonsignificant	None	--	--	--	--	--	--	--	--	IPR013106 [Immunoglobulin V-set domain]
A0A5C2G554	IGH c109_heavy__IGHV4-39_IGHD3-3_IGHJ5 (Fragment)		17993.4	33453.2	0	0	38328.6	12812	1.00598350429991	0.992747711908614	0.00860664862273299	Nonsignificant	None	--	--	immunoglobulin heavy chain	--	ko04020 Calcium signaling pathway ko04064 NF-kappa B signaling pathway ko04072 Phospholipase D signaling pathway ko04145 Phagosome ko04151 PI3K-Akt signaling pathway ko04640 Hematopoietic cell lineage ko04650 Natural killer cell mediated cytotoxicity ko04662 B cell receptor signaling pathway ko04664 Fc epsilon RI signaling pathway ko04666 Fc gamma R-mediated phagocytosis ko04672 Intestinal immune…	--	--	--	IPR013106 [Immunoglobulin V-set domain]
A0A5C2G8J7	IGL c350_light_IGKV6-21_IGKJ2 (Fragment)		1.88566e+06	117942	720392	1216800	1.22363e+06	1.1879e+06	0.75075715985946	0.620021965764367	-0.413582	Nonsignificant	None	--	--	--	--	--	--	--	--	IPR013106 [Immunoglobulin V-set domain]
A0A5C2G573	IGL c3576_light_IGKV1-17_IGKJ1 (Fragment)		340867	410875	858310	62332	667534	585692	1.22385542864701	0.71396617475621	0.291433145699985	Nonsignificant	None	--	--	--	--	--	--	--	--	IPR013106 [Immunoglobulin V-set domain]
A0A5C2G577	IGH c136_heavy__IGHV5-51_IGHD5-12_IGHJ4 (Fragment)		0	0	0	20165	63072.3	28959.6	#NAME?	0	#NAME?	Significant	down	--	--	--	--	--	--	--	--	IPR013106 [Immunoglobulin V-set domain]
A0A5C2G5A1	IGL c3606_light_IGKV1-12_IGKJ4 (Fragment)		0	34823	64497	0	129683	82077.3	0.469019983405797	0.182906864058287	-1.09228	Nonsignificant	None	--	--	--	--	--	--	--	--	IPR013106 [Immunoglobulin V-set domain]
A0A5C2G5A4	IGH c169_heavy__IGHV3-33_IGHD6-19_IGHJ6 (Fragment)		132535	77046.1	96045.5	237680	162372	146078	0.559622126807467	0.0696086785794762	-0.837475	Nonsignificant	None	--	--	immunoglobulin heavy chain	--	ko04020 Calcium signaling pathway ko04064 NF-kappa B signaling pathway ko04072 Phospholipase D signaling pathway ko04145 Phagosome ko04151 PI3K-Akt signaling pathway ko04640 Hematopoietic cell lineage ko04650 Natural killer cell mediated cytotoxicity ko04662 B cell receptor signaling pathway ko04664 Fc epsilon RI signaling pathway ko04666 Fc gamma R-mediated phagocytosis ko04672 Intestinal immune…	--	--	--	IPR013106 [Immunoglobulin V-set domain]
A0A5C2G5D1	IGL c3065_light_IGKV3-20_IGKJ5 (Fragment)		42627.2	76350	72579.8	23729	86670.4	59773.7	1.12565969592139	0.752765783307357	0.170770744637752	Nonsignificant	None	--	--	--	--	--	--	--	--	IPR013106 [Immunoglobulin V-set domain]
A0A5C2G5D4	IGL c1533_light_IGLV3-25_IGLJ3 (Fragment)		45024.1	115494	38211.1	3902.6	14824.1	11493.3	6.57609530112508	0.148670261081393	2.71723120678485	Nonsignificant	None	--	--	--	--	--	--	--	--	IPR013106 [Immunoglobulin V-set domain]
A0A5C2G5J5	IGL c1613_light_IGLV3-1_IGLJ2 (Fragment)		615258	45759.2	120990	357790	306539	431087	0.713891669416765	0.597161459575366	-0.486223	Nonsignificant	None	--	--	--	--	--	--	--	--	IPR013106 [Immunoglobulin V-set domain]
A0A5C2G5M8	IGL c2947_light_IGKV4-1_IGKJ5 (Fragment)		24422.3	30472.6	23698.3	44826	33195.5	13585.4	0.85793974034707	0.667314824176252	-0.221052	Nonsignificant	None	--	--	--	--	--	--	--	--	IPR013106 [Immunoglobulin V-set domain]
A0A5C2G5N3	IGL c4214_light_IGKV1D-39_IGKJ1 (Fragment)		15750	0	9515.2	75784	9409.1	161219	0.153798391475747	0.308221911919675	-2.70089	Nonsignificant	None	--	--	--	--	--	--	--	--	IPR013106 [Immunoglobulin V-set domain]
A0A5C2G5N4	IGL c3746_light_IGKV2D-29_IGKJ3 (Fragment)		1.50172e+06	539758	282414	1023000	1.21827e+06	1.45749e+06	0.628288456364702	0.307009869558078	-0.670501	Nonsignificant	None	--	--	--	--	--	--	--	--	IPR013106 [Immunoglobulin V-set domain]
A0A5C2G8V4	IGL c2614_light_IGKV1-33_IGKJ4 (Fragment)		0	0	0	33491	14168.6	58729.7	#NAME?	0	#NAME?	Significant	down	--	--	--	--	--	--	--	--	IPR013106 [Immunoglobulin V-set domain]
A0A5C2G5Q9	IGL c3920_light_IGLV3-21_IGLJ3 (Fragment)		462928	1.01814e+06	147198	563150	1.21755e+06	645062	0.671241486368295	0.462351065241286	-0.575096	Nonsignificant	None	--	--	--	--	--	--	--	--	IPR013106 [Immunoglobulin V-set domain]
A0A5C2G5T8	IGH c319_heavy__IGHV3-43_IGHD7-27_IGHJ6 (Fragment)		44260.9	31057.2	61862.4	64731	55935.1	164397	0.481227866773544	0.241742686099659	-1.05521	Nonsignificant	None	--	--	--	--	--	--	--	--	IPR013106 [Immunoglobulin V-set domain]
A0A5C2G5X8	IGL c1783_light_IGKV1-39_IGKJ1 (Fragment)		58792.9	36694.8	36055.2	85575	26680.9	187396	0.438985117084034	0.354695971028136	-1.18776	Nonsignificant	None	--	--	--	--	--	--	--	--	IPR013106 [Immunoglobulin V-set domain]
A0A5C2G5Y6	IGH c369_heavy__IGHV4-39_IGHD1-7_IGHJ4 (Fragment)		42146.4	43327.4	292191	175420	237076	558486	0.388951580270825	0.244215500886245	-1.36234	Nonsignificant	None	--	--	immunoglobulin heavy chain	--	ko04020 Calcium signaling pathway ko04064 NF-kappa B signaling pathway ko04072 Phospholipase D signaling pathway ko04145 Phagosome ko04151 PI3K-Akt signaling pathway ko04640 Hematopoietic cell lineage ko04650 Natural killer cell mediated cytotoxicity ko04662 B cell receptor signaling pathway ko04664 Fc epsilon RI signaling pathway ko04666 Fc gamma R-mediated phagocytosis ko04672 Intestinal immune…	--	--	--	IPR013106 [Immunoglobulin V-set domain]
A0A5C2G5Z6	IGL c3225_light_IGKV1D-39_IGKJ2 (Fragment)		0	316684	76914.4	395880	26938.7	14407.3	1.35032729069177	0.800059888915455	0.433309128335391	Nonsignificant	None	--	--	--	--	--	--	--	--	IPR013106 [Immunoglobulin V-set domain]
A0A7T0PYP0	Immunglobulin kappa chain variable region (Fragment)		0	125282	62708.3	114270	133088	167812	0.679202193218356	0.24611075356066	-0.558087	Nonsignificant	None	--	--	--	--	--	--	--	--	IPR013106 [Immunoglobulin V-set domain]
A0A5C2G647	IGH c42_heavy__IGHV5-51_IGHD3-10_IGHJ4 (Fragment)		225352	31075	23246.5	283720	84604.3	0	0.506209518803583	0.480143518201787	-0.982193	Nonsignificant	None	--	--	--	--	--	--	--	--	IPR013106 [Immunoglobulin V-set domain]
A0A5C2G652	IGH c439_heavy__IGHV1-18_IGHD3-9_IGHJ3 (Fragment)		33585.6	0	35522.6	29100	32851.3	35161.9	1.06743779424424	0.428697318967627	0.0941519981359357	Nonsignificant	None	--	--	--	--	--	--	--	--	IPR013106 [Immunoglobulin V-set domain]
A0A5C2G662	IGH c466_heavy__IGHV3-20_IGHD7-27_IGHJ2 (Fragment)		350556	679304	36911.9	329590	244202	403716	1.09131745746278	0.883810068272782	0.126070833730205	Nonsignificant	None	--	--	--	--	--	--	--	--	IPR013106 [Immunoglobulin V-set domain]
A0A5C2G665	IGL c4120_light_IGKV2-30_IGKJ2 (Fragment)		227003	128233	59845	112660	94319.6	257730	0.893205462932697	0.826940405452067	-0.162936	Nonsignificant	None	--	--	--	--	--	--	--	--	IPR013106 [Immunoglobulin V-set domain]
A0A5C2G813	IGL c2573_light_IGKV1D-17_IGKJ1 (Fragment)		371354	366368	399863	1229800	1.07115e+06	71268	0.479544167201644	0.374124288945816	-1.06026	Nonsignificant	None	--	--	--	--	--	--	--	--	IPR013106 [Immunoglobulin V-set domain]
A0A5C2G679	IGL c3305_light_IGKV1-5_IGKJ1 (Fragment)		39671.3	82056.8	45113.1	52647	61836.7	74520.4	0.882738522603478	0.642721545646184	-0.179942	Nonsignificant	None	--	--	--	--	--	--	--	--	IPR013106 [Immunoglobulin V-set domain]
A0A5C2G686	IGH c506_heavy__IGHV3-43_IGHD2-15_IGHJ4 (Fragment)		163091	107253	113646	423670	114604	0	0.475582164891641	0.527743318040761	-1.07223	Nonsignificant	None	--	--	immunoglobulin heavy chain	--	ko04020 Calcium signaling pathway ko04064 NF-kappa B signaling pathway ko04072 Phospholipase D signaling pathway ko04145 Phagosome ko04151 PI3K-Akt signaling pathway ko04640 Hematopoietic cell lineage ko04650 Natural killer cell mediated cytotoxicity ko04662 B cell receptor signaling pathway ko04664 Fc epsilon RI signaling pathway ko04666 Fc gamma R-mediated phagocytosis ko04672 Intestinal immune…	--	--	--	IPR013106 [Immunoglobulin V-set domain]
A0A5C2G6B0	IGL c3335_light_IGLV3-1_IGLJ2 (Fragment)		41207.9	0	28248.1	2561.5	6180.1	47340.2	1.8577149806176	0.464074046910952	0.893529173630279	Nonsignificant	None	--	--	--	--	--	--	--	--	IPR013106 [Immunoglobulin V-set domain]
A0A5C2G6B6	IGH c217_heavy__IGHV3-33_IGHD6-19_IGHJ4 (Fragment)		61563.5	26994.6	52610.8	133080	108555	176278	0.33779527106864	0.0145074141041627	-1.56578	Significant	down	--	--	immunoglobulin heavy chain	--	ko04020 Calcium signaling pathway ko04064 NF-kappa B signaling pathway ko04072 Phospholipase D signaling pathway ko04145 Phagosome ko04151 PI3K-Akt signaling pathway ko04640 Hematopoietic cell lineage ko04650 Natural killer cell mediated cytotoxicity ko04662 B cell receptor signaling pathway ko04664 Fc epsilon RI signaling pathway ko04666 Fc gamma R-mediated phagocytosis ko04672 Intestinal immune…	--	--	--	IPR013106 [Immunoglobulin V-set domain]
A0A5C2GN33	IG c414_light_IGKV1D-33_IGKJ5 (Fragment)		0	16856.9	15579.2	0	15444.3	59379.7	0.433498610071635	0.511328854470289	-1.2059	Nonsignificant	None	--	--	--	--	--	--	--	--	IPR013106 [Immunoglobulin V-set domain]
A0A5C2G6D1	IGH c465_heavy__IGHV1-69_IGHD3-9_IGHJ6 (Fragment)		44384	25359.3	59576	65687	109725	60645.9	0.547828731849262	0.126266115477162	-0.868203	Nonsignificant	None	--	--	--	--	--	--	--	--	IPR013106 [Immunoglobulin V-set domain]
A0A5C2G6G9	IGH c606_heavy__IGHV4-61_IGHD2-21_IGHJ4 (Fragment)		36434.4	22882.9	37361.1	4304.5	21080.8	102036	0.758730886226154	0.767788147446949	-0.39834	Nonsignificant	None	--	--	immunoglobulin heavy chain	--	ko04020 Calcium signaling pathway ko04064 NF-kappa B signaling pathway ko04072 Phospholipase D signaling pathway ko04145 Phagosome ko04151 PI3K-Akt signaling pathway ko04640 Hematopoietic cell lineage ko04650 Natural killer cell mediated cytotoxicity ko04662 B cell receptor signaling pathway ko04664 Fc epsilon RI signaling pathway ko04666 Fc gamma R-mediated phagocytosis ko04672 Intestinal immune…	--	--	--	IPR013106 [Immunoglobulin V-set domain]
A0A5C2G6L6	IGH c232_heavy__IGHV4-39_IGHD3-9_IGHJ4 (Fragment)		149564	90675	181144	101760	163186	1.15087e+06	0.297624043037641	0.432447151932768	-1.74844	Nonsignificant	None	--	--	immunoglobulin heavy chain	--	ko04020 Calcium signaling pathway ko04064 NF-kappa B signaling pathway ko04072 Phospholipase D signaling pathway ko04145 Phagosome ko04151 PI3K-Akt signaling pathway ko04640 Hematopoietic cell lineage ko04650 Natural killer cell mediated cytotoxicity ko04662 B cell receptor signaling pathway ko04664 Fc epsilon RI signaling pathway ko04666 Fc gamma R-mediated phagocytosis ko04672 Intestinal immune…	--	--	--	IPR013106 [Immunoglobulin V-set domain]
A0A5C2G6N0	IGL c64_light_IGKV4-1_IGKJ1 (Fragment)		226699	166445	146970	450480	269643	260641	0.550707453504874	0.0911672723419761	-0.860642	Nonsignificant	None	--	--	--	--	--	--	--	--	IPR013106 [Immunoglobulin V-set domain]
A0A5C2G6N3	IGL c18_light_IGLV3-25_IGLJ2 (Fragment)		896572	882120	852500	591790	725894	508055	1.44116609445086	0.0143046693117947	0.527236615756741	Nonsignificant	None	--	--	--	--	--	--	--	--	IPR013106 [Immunoglobulin V-set domain]
A0A5C2G6N9	IGL c4026_light_IGKV3-15_IGKJ5 (Fragment)		219067	0	555723	1075800	65990.9	1.04853e+06	0.530599837348123	0.498882226929098	-0.914304	Nonsignificant	None	--	--	--	--	--	--	--	--	IPR013106 [Immunoglobulin V-set domain]
A0A5C2G6P3	IGL c3337_light_IGLV1-40_IGLJ2 (Fragment)		382752	248261	143890	344960	0	426900	0.669293998073486	0.268998686876078	-0.579288	Nonsignificant	None	--	--	--	--	--	--	--	--	IPR013106 [Immunoglobulin V-set domain]
A0A5C2G6S5	IGL c3377_light_IGKV1D-39_IGKJ1 (Fragment)		216243	155511	190558	155400	205056	184846	1.03119317941126	0.815474363925707	0.0443146264711467	Nonsignificant	None	--	--	--	--	--	--	--	--	IPR013106 [Immunoglobulin V-set domain]
A0A5C2G6T5	IGL c4066_light_IGLV3-21_IGLJ2 (Fragment)		0	557293	22045.5	178180	29092.4	534891	1.17091213900123	0.888791528818186	0.227632825298762	Nonsignificant	None	--	--	--	--	--	--	--	--	IPR013106 [Immunoglobulin V-set domain]
A0A5C2G6U2	IGL c1628_light_IGKV4-1_IGKJ2 (Fragment)		316782	153811	57960.8	207450	106756	114008	1.23432255834699	0.704957440934902	0.303719454874906	Nonsignificant	None	--	--	--	--	--	--	--	--	IPR013106 [Immunoglobulin V-set domain]
A0A5C2G6W0	IGL c4086_light_IGLV3-19_IGLJ1 (Fragment)		804809	213317	820774	465270	472121	385243	1.39033218708544	0.480726049172625	0.475429622088456	Nonsignificant	None	--	--	--	--	--	--	--	--	IPR013106 [Immunoglobulin V-set domain]
A0A5C2G6W3	IGL c3427_light_IGLV3-21_IGLJ3 (Fragment)		0	0	0	262060	245601	45273.8	#NAME?	0	#NAME?	Significant	down	--	--	--	--	--	--	--	--	IPR013106 [Immunoglobulin V-set domain]
A0A5C2G6X2	IGL c2183_light_IGKV3-11_IGKJ4 (Fragment)		33947.7	104005	14932.3	25870	118189	33202.5	0.862483315600576	0.84946330234467	-0.213432	Nonsignificant	None	--	--	--	--	--	--	--	--	IPR013106 [Immunoglobulin V-set domain]
A0A5C2G6Y7	IGH c352_heavy__IGHV4-31_IGHD6-6_IGHJ3 (Fragment)		85316.7	0	151045	55114	86889.3	157002	1.18573901532849	0.713933683597528	0.245786503370408	Nonsignificant	None	--	--	immunoglobulin heavy chain	--	ko04020 Calcium signaling pathway ko04064 NF-kappa B signaling pathway ko04072 Phospholipase D signaling pathway ko04145 Phagosome ko04151 PI3K-Akt signaling pathway ko04640 Hematopoietic cell lineage ko04650 Natural killer cell mediated cytotoxicity ko04662 B cell receptor signaling pathway ko04664 Fc epsilon RI signaling pathway ko04666 Fc gamma R-mediated phagocytosis ko04672 Intestinal immune…	--	--	--	IPR013106 [Immunoglobulin V-set domain]
A0A5C2G6Y8	IGL c148_light_IGLV2-18_IGLJ3 (Fragment)		362302	42191.9	284324	453520	203086	559906	0.56622313908756	0.286325817102476	-0.820557	Nonsignificant	None	--	--	--	--	--	--	--	--	IPR013106 [Immunoglobulin V-set domain]
A0A5C2G700	IGL c3477_light_IGLV2-14_IGLJ2 (Fragment)		97664.8	50002.4	75244	126730	54365.1	154019	0.66517981034525	0.317360390306281	-0.588184	Nonsignificant	None	--	--	--	--	--	--	--	--	IPR013106 [Immunoglobulin V-set domain]
A0A5C2G719	IGL c234_light_IGKV3D-20_IGKJ1 (Fragment)		190695	9999.8	306541	25640	129440	132686	1.76266495138769	0.476238705148191	0.817758272214266	Nonsignificant	None	--	--	--	--	--	--	--	--	IPR013106 [Immunoglobulin V-set domain]
A0A5C2G773	IGH c452_heavy__IGHV3-7_IGHD3-3_IGHJ4 (Fragment)		79386	0	9844.3	52439	32114.4	34610.6	1.12320373602766	0.868690223778565	0.167619639490522	Nonsignificant	None	--	--	--	--	--	--	--	--	IPR013106 [Immunoglobulin V-set domain]
A0A5C2G775	IGL c2293_light_IGKV3-20_IGKJ1 (Fragment)		35978.2	0	24889.9	9927.3	19068.2	0	2.09922574192547	0.156820007185485	1.06985731634175	Nonsignificant	None	--	--	--	--	--	--	--	--	IPR013106 [Immunoglobulin V-set domain]
A0A5C2G782	IGL c268_light_IGKV3D-20_IGKJ1 (Fragment)		171838	188761	449651	253610	246306	364558	0.937275766954375	0.862254746745159	-0.0934545	Nonsignificant	None	--	--	--	--	--	--	--	--	IPR013106 [Immunoglobulin V-set domain]
A0A5C2G7A8	IGL c344_light_IGKV3-20_IGKJ3 (Fragment)		7350.7	246142	334313	873330	11481.4	0	0.442885719299427	0.526606855865358	-1.17499	Nonsignificant	None	--	--	--	--	--	--	--	--	IPR013106 [Immunoglobulin V-set domain]
A0A5C2G7C7	IGL c328_light_IGLV3-21_IGLJ3 (Fragment)		138460	325965	57063.8	207400	337926	631464	0.44314524140165	0.215355238770273	-1.17415	Nonsignificant	None	--	--	--	--	--	--	--	--	IPR013106 [Immunoglobulin V-set domain]
A0A5C2G7D3	IGL c3637_light_IGLV1-44_IGLJ3 (Fragment)		9650.3	14391.9	11595.4	4952.5	0	19911.2	0.955545634800935	0.930703827654413	-0.0656033	Nonsignificant	None	--	--	--	--	--	--	--	--	IPR013106 [Immunoglobulin V-set domain]
A0A5C2GCT2	IGL c393_light_IGLV3-25_IGLJ1 (Fragment)		72256.1	82612.3	44916.7	43033	51168	118945	0.937317495646169	0.874974784171166	-0.0933903	Nonsignificant	None	--	--	--	--	--	--	--	--	IPR013106 [Immunoglobulin V-set domain]
A0A5C2G7E7	IGL c394_light_IGKV2-30_IGKJ3 (Fragment)		234201	16533	0	207770	78662.5	257442	0.691522132843025	0.635406107529422	-0.532153	Nonsignificant	None	--	--	--	--	--	--	--	--	IPR013106 [Immunoglobulin V-set domain]
A0A5C2G976	IGH c494_heavy__IGHV3-43_IGHD5-24_IGHJ4 (Fragment)		6173.9	92223.3	162692	842050	148387	71986	0.245748491090364	0.34396093770793	-2.02475	Nonsignificant	None	--	--	immunoglobulin heavy chain	--	ko04020 Calcium signaling pathway ko04064 NF-kappa B signaling pathway ko04072 Phospholipase D signaling pathway ko04145 Phagosome ko04151 PI3K-Akt signaling pathway ko04640 Hematopoietic cell lineage ko04650 Natural killer cell mediated cytotoxicity ko04662 B cell receptor signaling pathway ko04664 Fc epsilon RI signaling pathway ko04666 Fc gamma R-mediated phagocytosis ko04672 Intestinal immune…	--	--	--	IPR013106 [Immunoglobulin V-set domain]
A0A5C2GW57	IG c1507_light_IGLV3-1_IGLJ2 (Fragment)		134845	93622.1	170075	32787	30469	51848.5	3.46243804542828	0.0149916346824205	1.79178825676384	Significant	up	--	--	--	--	--	--	--	--	IPR013106 [Immunoglobulin V-set domain]
A0A5C2G7G8	IGL c3635_light_IGLV3-10_IGLJ3 (Fragment)		58281.7	0	31037.4	17440	8957.6	0	3.38360684304634	0.158237687750987	1.75856194477607	Nonsignificant	None	--	--	--	--	--	--	--	--	IPR013106 [Immunoglobulin V-set domain]
A0A5C2G7H3	IGL c3697_light_IGLV6-57_IGLJ2 (Fragment)		738130	454178	1.4935e+06	1933900	946565	2.37241e+06	0.511302910336453	0.177434731458676	-0.96775	Nonsignificant	None	--	--	pre-B lymphocyte gene	--	--	--	--	--	IPR013106 [Immunoglobulin V-set domain]
A0A5C2G7I7	IGL c444_light_IGLV3-1_IGLJ2 (Fragment)		0	32444.8	32849	27346	24619.7	24739.3	1.27684896682094	0.00880272139379547	0.352587884707925	Nonsignificant	None	--	--	--	--	--	--	--	--	IPR013106 [Immunoglobulin V-set domain]
A0A5C2G7J4	IGL c454_light_IGKV3-11_IGKJ2 (Fragment)		88734.7	96181	112331	181890	78058.1	32592.5	1.01608631417314	0.975074801546206	0.0230229609096331	Nonsignificant	None	--	--	--	--	--	--	--	--	IPR013106 [Immunoglobulin V-set domain]
A0A5C2G7J5	IGL c418_light_IGLV1-51_IGLJ3 (Fragment)		55616.9	5961.1	11006.9	13464	27670.8	14409.3	1.30679766167784	0.746986214066334	0.386035778400394	Nonsignificant	None	--	--	--	--	--	--	--	--	IPR013106 [Immunoglobulin V-set domain]
A0A5C2G7M0	IGL c2403_light_IGKV3-20_IGKJ1 (Fragment)		63570.8	27306.9	42530.9	30038	132310	51610.9	0.62352413312831	0.459641043869207	-0.681483	Nonsignificant	None	--	--	--	--	--	--	--	--	IPR013106 [Immunoglobulin V-set domain]
A0A5C2G7M3	IGL c3685_light_IGKV3-11_IGKJ4 (Fragment)		90862.2	123479	55257.6	174530	222507	172523	0.473345408142841	0.0174404298184795	-1.07903	Significant	down	--	--	--	--	--	--	--	--	IPR013106 [Immunoglobulin V-set domain]
A0A5C2G7M5	IGH c517_heavy__IGHV3-30_IGHD1-26_IGHJ4 (Fragment)		17870.3	25328.1	16756	30682	35444	27804.5	0.638284689211704	0.0316140341301729	-0.647728	Significant	down	--	--	immunoglobulin heavy chain	--	ko04020 Calcium signaling pathway ko04064 NF-kappa B signaling pathway ko04072 Phospholipase D signaling pathway ko04145 Phagosome ko04151 PI3K-Akt signaling pathway ko04640 Hematopoietic cell lineage ko04650 Natural killer cell mediated cytotoxicity ko04662 B cell receptor signaling pathway ko04664 Fc epsilon RI signaling pathway ko04666 Fc gamma R-mediated phagocytosis ko04672 Intestinal immune…	--	--	--	IPR013106 [Immunoglobulin V-set domain]
A0A5C2G7P9	IGL c524_light_IGKV1-5_IGKJ2 (Fragment)		63654.8	79756.7	0	142080	213423	0	0.403404358499265	0.10118626212392	-1.3097	Nonsignificant	None	--	--	--	--	--	--	--	--	IPR013106 [Immunoglobulin V-set domain]
A0A5C2G7Q6	IGL c3737_light_IGKV2D-28_IGKJ1 (Fragment)		447171	285852	0	72578	33435.1	181873	3.81934122557498	0.0472582990584366	1.93332381822004	Significant	up	--	--	--	--	--	--	--	--	IPR013106 [Immunoglobulin V-set domain]
A0A5C2G7Q9	IGL c534_light_IGLV3-25_IGLJ2 (Fragment)		97214.4	57853.2	31143.7	58830	52027.8	76231.9	0.995304925925906	0.989287179152013	-0.00678951	Nonsignificant	None	--	--	--	--	--	--	--	--	IPR013106 [Immunoglobulin V-set domain]
A0A5C2G7R7	IGL c544_light_IGLV3-21_IGLJ1 (Fragment)		0	0	0	9630	95091.8	9429.2	#NAME?	0	#NAME?	Significant	down	--	--	--	--	--	--	--	--	IPR013106 [Immunoglobulin V-set domain]
A0A5C2G7T6	IGL c3777_light_IGKV1D-33_IGKJ4 (Fragment)		1.90347e+06	2.65796e+06	2.86166e+06	1908000	2.56886e+06	3.65937e+06	0.912351380444455	0.706669609225254	-0.132339	Nonsignificant	None	--	--	--	--	--	--	--	--	IPR013106 [Immunoglobulin V-set domain]
A0A5C2G7W7	IGL c457_light_IGLV6-57_IGLJ2 (Fragment)		0	0	0	52301	8609.3	46095.7	#NAME?	0	#NAME?	Significant	down	--	--	pre-B lymphocyte gene	--	--	--	--	--	IPR013106 [Immunoglobulin V-set domain]
A0A5C2G7W8	IGL c110_light_IGKV1D-13_IGKJ4 (Fragment)		650915	401795	754108	1075600	186839	113915	1.31275667900336	0.682868675991353	0.39259953578462	Nonsignificant	None	--	--	--	--	--	--	--	--	IPR013106 [Immunoglobulin V-set domain]
A0A5C2G7Z4	IGL c140_light_IGLV3-19_IGLJ3 (Fragment)		14001.1	0	17589.8	122870	0	116805	0.131807128981221	0.00114495040938579	-2.9235	Significant	down	--	--	--	--	--	--	--	--	IPR013106 [Immunoglobulin V-set domain]
A0A5C2G807	IGL c3887_light_IGKV3-20_IGKJ3 (Fragment)		43206.5	0	147400	0	128467	181441	0.615042256047999	0.414779944807274	-0.701243	Nonsignificant	None	--	--	--	--	--	--	--	--	IPR013106 [Immunoglobulin V-set domain]
A0A7S5C2R3	IGH c2812_heavy_IGHV3-48_IGHD1-26_IGHJ4 (Fragment)		26109.6	353138	0	547940	239277	581856	0.415516094617627	0.247305967593191	-1.26702	Nonsignificant	None	--	--	immunoglobulin heavy chain	--	ko04020 Calcium signaling pathway ko04064 NF-kappa B signaling pathway ko04072 Phospholipase D signaling pathway ko04145 Phagosome ko04151 PI3K-Akt signaling pathway ko04640 Hematopoietic cell lineage ko04650 Natural killer cell mediated cytotoxicity ko04662 B cell receptor signaling pathway ko04664 Fc epsilon RI signaling pathway ko04666 Fc gamma R-mediated phagocytosis ko04672 Intestinal immune…	--	--	--	IPR013106 [Immunoglobulin V-set domain]
A0A5C2G823	IGL c3907_light_IGKV3-20_IGKJ3 (Fragment)		85360.2	99543.1	7159.5	54891	18297.2	63110.4	1.40913259563928	0.590868789486666	0.494807371811333	Nonsignificant	None	--	--	--	--	--	--	--	--	IPR013106 [Immunoglobulin V-set domain]
A0A5C2G830	IGH c558_heavy__IGHV3-43_IGHD3-10_IGHJ1 (Fragment)		81845.2	69538.9	161226	154290	100021	0	0.819496054562151	0.624712716034474	-0.287191	Nonsignificant	None	--	--	--	--	--	--	--	--	IPR013106 [Immunoglobulin V-set domain]
A0A5C2GKR0	IG c578_light_IGKV1D-13_IGKJ4 (Fragment)		9822.1	8195.4	104920	28096	67682.5	17707	1.08329169805834	0.933381827938103	0.115421769888505	Nonsignificant	None	--	--	--	--	--	--	--	--	IPR013106 [Immunoglobulin V-set domain]
A0A5C2G851	IGL c547_light_IGKV4-1_IGKJ2 (Fragment)		365966	193930	52873.1	399290	74820.9	561994	0.591416485225866	0.451718597020748	-0.757754	Nonsignificant	None	--	--	--	--	--	--	--	--	IPR013106 [Immunoglobulin V-set domain]
A0A5C2G865	IGL c3957_light_IGKV1-9_IGKJ5 (Fragment)		66657.1	0	24264.5	41445	31502.7	82503.2	0.877334257955406	0.819980536132717	-0.188801	Nonsignificant	None	--	--	--	--	--	--	--	--	IPR013106 [Immunoglobulin V-set domain]
A0A5C2G8C2	IGL c2693_light_IGKV1-9_IGKJ4 (Fragment)		0	290694	485385	0	636730	518824	0.67160706455523	0.237401752940397	-0.574311	Nonsignificant	None	--	--	--	--	--	--	--	--	IPR013106 [Immunoglobulin V-set domain]
A0A5C2G8F6	IGH c214_heavy__IGHV1-18_IGHD3-16_IGHJ4 (Fragment)		11693.6	0	15460.9	31223	0	32425.9	0.426629525412065	0.0115399066900013	-1.22894	Significant	down	--	--	--	--	--	--	--	--	IPR013106 [Immunoglobulin V-set domain]
A0A5C2G8G2	IGL c96_light_IGKV4-1_IGKJ4 (Fragment)		186480	105232	101808	140010	98211.1	83733.4	1.2222870001817	0.502519518434909	0.289583078220427	Nonsignificant	None	--	--	--	--	--	--	--	--	IPR013106 [Immunoglobulin V-set domain]
A0A5C2G8G6	IGL c105_light_IGLV3-21_IGLJ1 (Fragment)		0	0	0	53845	32705.4	387815	#NAME?	0	#NAME?	Significant	down	--	--	--	--	--	--	--	--	IPR013106 [Immunoglobulin V-set domain]
A0A5C2G8G7	IGL c320_light_IGKV1-5_IGKJ4 (Fragment)		84518.7	46903.6	127742	48821	134511	75634.3	1.00076341920673	0.998564768145174	0.001100960909769	Nonsignificant	None	--	--	--	--	--	--	--	--	IPR013106 [Immunoglobulin V-set domain]
A0A5C2G8H0	IGH + IGL c110_heavy_IGHV4-4_IGHD2-2_IGHJ6 (Fragment)		11092.1	0	47790.7	10440	0	19741.5	1.95095671189305	0.527538609614859	0.964181767577863	Nonsignificant	None	--	--	immunoglobulin heavy chain	--	ko04020 Calcium signaling pathway ko04064 NF-kappa B signaling pathway ko04072 Phospholipase D signaling pathway ko04145 Phagosome ko04151 PI3K-Akt signaling pathway ko04640 Hematopoietic cell lineage ko04650 Natural killer cell mediated cytotoxicity ko04662 B cell receptor signaling pathway ko04664 Fc epsilon RI signaling pathway ko04666 Fc gamma R-mediated phagocytosis ko04672 Intestinal immune…	--	--	--	IPR013106 [Immunoglobulin V-set domain]
A0A5C2G8H7	IGH + IGL c9_light_IGLV1-40_IGLJ2 (Fragment)		10209.8	0	35588.5	36958	0	98732.1	0.337521307744633	0.310577007692687	-1.56695	Nonsignificant	None	--	--	--	--	--	--	--	--	IPR013106 [Immunoglobulin V-set domain]
A0A5C2G8J2	IGL c3955_light_IGLV1-47_IGLJ3 (Fragment)		430516	494782	655218	438610	91784.1	737490	1.24657758436361	0.626794736990776	0.317972675924802	Nonsignificant	None	--	--	--	--	--	--	--	--	IPR013106 [Immunoglobulin V-set domain]
A0A5C2G8K6	IGL c3975_light_IGKV3-15_IGKJ4 (Fragment)		0	0	0	145260	194914	203298	#NAME?	0	#NAME?	Significant	down	--	--	--	--	--	--	--	--	IPR013106 [Immunoglobulin V-set domain]
A0A5C2GMB6	IG c328_heavy_IGHV1-8_IGHD2-2_IGHJ1 (Fragment)		147884	42783.1	70783	9137.7	55721	44116.7	2.39916531620898	0.21363446043993	1.26253257099427	Nonsignificant	None	--	--	--	--	--	--	--	--	IPR013106 [Immunoglobulin V-set domain]
A0A5C2G8P7	IGH + IGL c174_heavy_IGHV3-15_IGHD3-10_IGHJ4 (Fragment)		0	74547.4	8054.6	16665	4104.9	540846	0.220618636000885	0.57037844507388	-2.18037	Nonsignificant	None	--	--	immunoglobulin heavy chain	--	ko04020 Calcium signaling pathway ko04064 NF-kappa B signaling pathway ko04072 Phospholipase D signaling pathway ko04145 Phagosome ko04151 PI3K-Akt signaling pathway ko04640 Hematopoietic cell lineage ko04650 Natural killer cell mediated cytotoxicity ko04662 B cell receptor signaling pathway ko04664 Fc epsilon RI signaling pathway ko04666 Fc gamma R-mediated phagocytosis ko04672 Intestinal immune…	--	--	--	IPR013106 [Immunoglobulin V-set domain]
A0A5C2G8S7	IGL c215_light_IGLV6-57_IGLJ3 (Fragment)		46155.2	27851.3	72181.7	71464	36350	0	0.903953104420576	0.822326149938945	-0.14568	Nonsignificant	None	--	--	pre-B lymphocyte gene	--	--	--	--	--	IPR013106 [Immunoglobulin V-set domain]
A0A5C2G8T5	IGL c225_light_IGKV3-15_IGKJ4 (Fragment)		0	573914	420454	1005100	0	969022	0.503700986696771	0.0249253824541129	-0.989361	Significant	down	--	--	--	--	--	--	--	--	IPR013106 [Immunoglobulin V-set domain]
A0A5C2G8Y0	IGL c500_light_IGKV2D-29_IGKJ1 (Fragment)		260560	47918.7	95428.2	120870	45847.6	84680.7	1.60664173146756	0.496153984264095	0.684048255173547	Nonsignificant	None	--	--	--	--	--	--	--	--	IPR013106 [Immunoglobulin V-set domain]
A0A5C2G945	IGL c4165_light_IGKV2D-28_IGKJ2 (Fragment)		33758	22894.1	64666.5	23713	63562.4	103680	0.635322605900106	0.426620734809517	-0.654439	Nonsignificant	None	--	--	--	--	--	--	--	--	IPR013106 [Immunoglobulin V-set domain]
A0A5C2G984	IGH + IGL c324_heavy_IGHV3-15_IGHD3-16_IGHJ5 (Fragment)		11066.5	9015.1	97165.8	231140	393209	267481	0.131468240717464	0.0106109305148912	-2.92721	Significant	down	--	--	immunoglobulin heavy chain	--	ko04020 Calcium signaling pathway ko04064 NF-kappa B signaling pathway ko04072 Phospholipase D signaling pathway ko04145 Phagosome ko04151 PI3K-Akt signaling pathway ko04640 Hematopoietic cell lineage ko04650 Natural killer cell mediated cytotoxicity ko04662 B cell receptor signaling pathway ko04664 Fc epsilon RI signaling pathway ko04666 Fc gamma R-mediated phagocytosis ko04672 Intestinal immune…	--	--	--	IPR013106 [Immunoglobulin V-set domain]
A0A7S5EU79	IGH c525_heavy_IGHV1-18_IGHD3-10_IGHJ5 (Fragment)		69967.9	0	66222.5	73680	48210.5	97491.6	0.931186272717783	0.802459092426145	-0.102858	Nonsignificant	None	--	--	--	--	--	--	--	--	IPR013106 [Immunoglobulin V-set domain]
A0A5C2G9D7	IGH c564_heavy__IGHV3-33_IGHD3-22_IGHJ4 (Fragment)		594577	413396	1.08819e+06	935400	438460	1.50748e+06	0.727496379377956	0.517140017656542	-0.458988	Nonsignificant	None	--	--	--	--	--	--	--	--	IPR013106 [Immunoglobulin V-set domain]
A0A5C2GI24	IGH + IGL c405_heavy_IGHV3-30_IGHD2-15_IGHJ6 (Fragment)		43791.6	0	43612.2	117830	77103.5	70585.1	0.493772187711143	0.0937839095134128	-1.01808	Nonsignificant	None	--	--	--	--	--	--	--	--	IPR013106 [Immunoglobulin V-set domain]
A0A5C2GXK2	IG c368_light_IGKV2-30_IGKJ2 (Fragment)		608987	0	51131.5	989020	385402	1.11796e+06	0.397281861396774	0.256391923601439	-1.33177	Nonsignificant	None	--	--	--	--	--	--	--	--	IPR013106 [Immunoglobulin V-set domain]
A0A5C2G9J5	IGL c495_light_IGKV3-20_IGKJ1 (Fragment)		40644.5	8720.4	75327.4	0	31762.9	135854	0.495940454833719	0.426679697724512	-1.01176	Nonsignificant	None	--	--	--	--	--	--	--	--	IPR013106 [Immunoglobulin V-set domain]
A0A5C2G9J9	IGL c536_light_IGLV2-14_IGLJ2 (Fragment)		9858.9	76193.9	20051	33838	5957.7	149678	0.559990753358505	0.598018749913812	-0.836525	Nonsignificant	None	--	--	--	--	--	--	--	--	IPR013106 [Immunoglobulin V-set domain]
A0A5C2G9K1	IGL c42_light_IGKV3-20_IGKJ2 (Fragment)		144315	78134.8	115858	87881	107090	67831.6	1.28731179293332	0.321530449519452	0.36436152336419	Nonsignificant	None	--	--	--	--	--	--	--	--	IPR013106 [Immunoglobulin V-set domain]
A0A5C2G9K4	IGL c2368_light_IGKV3-15_IGKJ4 (Fragment)		317058	72932.2	224113	263950	315088	492328	0.573195754467124	0.199371587622823	-0.8029	Nonsignificant	None	--	--	--	--	--	--	--	--	IPR013106 [Immunoglobulin V-set domain]
A0A5C2GXX8	IG c498_light_IGKV4-1_IGKJ1 (Fragment)		56042.6	38490.7	62620.9	0	19707.9	63471.4	1.25956177398303	0.605575161158996	0.332921879383397	Nonsignificant	None	--	--	--	--	--	--	--	--	IPR013106 [Immunoglobulin V-set domain]
A0A5C2G9Q2	IGL c555_light_IGKV3-11_IGKJ4 (Fragment)		79048.6	65007.9	89700.3	179060	287385	94446	0.416759465379573	0.188283388709617	-1.26271	Nonsignificant	None	--	--	--	--	--	--	--	--	IPR013106 [Immunoglobulin V-set domain]
A0A5C2G9Q7	IGL c606_light_IGKV1-27_IGKJ2 (Fragment)		20342.5	7537.3	0	0	261142	63009.6	0.0860084423382988	0.274179068847147	-3.53938	Nonsignificant	None	--	--	--	--	--	--	--	--	IPR013106 [Immunoglobulin V-set domain]
A0A5C2G9T0	IGH + IGL c473_heavy_IGHV5-51_IGHD6-19_IGHJ2 (Fragment)		104689	10783.1	114314	115410	104615	334586	0.414320276489387	0.256579445942964	-1.27118	Nonsignificant	None	--	--	--	--	--	--	--	--	IPR013106 [Immunoglobulin V-set domain]
A0A5C2G9W0	IGH c53_heavy__IGHV3-74_IGHD3-16_IGHJ4 (Fragment)		120451	0	150319	206700	115750	328497	0.623943825763761	0.384572364834897	-0.680512	Nonsignificant	None	--	--	--	--	--	--	--	--	IPR013106 [Immunoglobulin V-set domain]
A0A5C2GA13	IGH + IGL c563_heavy_IGHV4-59B_IGHD5-12_IGHJ4 (Fragment)		106240	58774.6	100185	6711.9	24685.3	266916	0.888998430842247	0.903192154020718	-0.169747	Nonsignificant	None	--	--	immunoglobulin heavy chain	--	ko04020 Calcium signaling pathway ko04064 NF-kappa B signaling pathway ko04072 Phospholipase D signaling pathway ko04145 Phagosome ko04151 PI3K-Akt signaling pathway ko04640 Hematopoietic cell lineage ko04650 Natural killer cell mediated cytotoxicity ko04662 B cell receptor signaling pathway ko04664 Fc epsilon RI signaling pathway ko04666 Fc gamma R-mediated phagocytosis ko04672 Intestinal immune…	--	--	--	IPR013106 [Immunoglobulin V-set domain]
A0A5C2GA40	IGL c3313_light_IGLV3-21_IGLJ1 (Fragment)		12274.5	27974	13923.7	39575	0	24592.2	0.562823373935593	0.198124679926315	-0.829246	Nonsignificant	None	--	--	--	--	--	--	--	--	IPR013106 [Immunoglobulin V-set domain]
A0A5C2GA44	IGH + IGL c27_light_IGLV3-21_IGLJ1 (Fragment)		16885.5	0	16630.9	45863	358988	514350	0.054693769027382	0.170264627702462	-4.19248	Nonsignificant	None	--	--	--	--	--	--	--	--	IPR013106 [Immunoglobulin V-set domain]
A0A5C2GA51	IGH + IGL c72_light_IGKV4-1_IGKJ4 (Fragment)		3.27572e+06	2.30793e+06	2.96549e+06	4755300	3.21703e+06	5.82082e+06	0.619809880301113	0.0964737440564778	-0.690102	Nonsignificant	None	--	--	--	--	--	--	--	--	IPR013106 [Immunoglobulin V-set domain]
A0A5C2GA53	IGH + IGL c37_light_IGLV3-19_IGLJ1 (Fragment)		57123.1	59022.2	91987.9	44531	25953.7	78315.8	1.39873992358897	0.357880148806579	0.484127738178906	Nonsignificant	None	--	--	--	--	--	--	--	--	IPR013106 [Immunoglobulin V-set domain]
A0A5C2GA89	IGH c185_heavy__IGHV3-7_IGHD3-16_IGHJ4 (Fragment)		40931.3	0	220549	128580	74752.8	207947	0.953657141773419	0.944150954010157	-0.0684574	Nonsignificant	None	--	--	immunoglobulin heavy chain	--	ko04020 Calcium signaling pathway ko04064 NF-kappa B signaling pathway ko04072 Phospholipase D signaling pathway ko04145 Phagosome ko04151 PI3K-Akt signaling pathway ko04640 Hematopoietic cell lineage ko04650 Natural killer cell mediated cytotoxicity ko04662 B cell receptor signaling pathway ko04664 Fc epsilon RI signaling pathway ko04666 Fc gamma R-mediated phagocytosis ko04672 Intestinal immune…	--	--	--	IPR013106 [Immunoglobulin V-set domain]
A0A7S5EUH6	IGH c2176_heavy_IGHV4-4_IGHD3-10_IGHJ4 (Fragment)		23294.1	94742.1	55179.6	127700	423429	93900.8	0.268539262610698	0.21445123021592	-1.8968	Nonsignificant	None	--	--	immunoglobulin heavy chain	--	ko04020 Calcium signaling pathway ko04064 NF-kappa B signaling pathway ko04072 Phospholipase D signaling pathway ko04145 Phagosome ko04151 PI3K-Akt signaling pathway ko04640 Hematopoietic cell lineage ko04650 Natural killer cell mediated cytotoxicity ko04662 B cell receptor signaling pathway ko04664 Fc epsilon RI signaling pathway ko04666 Fc gamma R-mediated phagocytosis ko04672 Intestinal immune…	--	--	--	IPR013106 [Immunoglobulin V-set domain]
A0A5C2GAC9	IGH + IGL c110_light_IGKV1D-39_IGKJ1 (Fragment)		0	15659.8	18731.7	17076	21657.3	51902	0.569173931128379	0.425515949755643	-0.813059	Nonsignificant	None	--	--	--	--	--	--	--	--	IPR013106 [Immunoglobulin V-set domain]
A0A5C2GER0	IGH + IGL c620_light_IGKV3-11_IGKJ5 (Fragment)		651538	471334	100543	195540	138160	142478	2.56923860405143	0.263550983002868	1.36134087891014	Nonsignificant	None	--	--	--	--	--	--	--	--	IPR013106 [Immunoglobulin V-set domain]
A0A5C2GAF6	IGH + IGL c176_light_IGLV3-21_IGLJ1 (Fragment)		41940.7	27166.4	36686	0	43230.6	453983	0.14184795696122	0.487839068252962	-2.81758	Nonsignificant	None	--	--	--	--	--	--	--	--	IPR013106 [Immunoglobulin V-set domain]
A0A7S5EU34	IGH c1516_heavy_IGHV3-43_IGHD3-10_IGHJ6 (Fragment)		22097.9	112356	605349	689630	356386	466737	0.489043885143474	0.279316620121236	-1.03196	Nonsignificant	None	--	--	--	--	--	--	--	--	IPR013106 [Immunoglobulin V-set domain]
A0A5C2GG79	IGH + IGL c181_light_IGKV4-1_IGKJ1 (Fragment)		195894	61775.2	91618.1	138790	101077	212082	0.772846403039984	0.547196096054296	-0.371746	Nonsignificant	None	--	--	--	--	--	--	--	--	IPR013106 [Immunoglobulin V-set domain]
A0A5C2GAH9	IGH + IGL c171_heavy_IGHV1-69_IGHD3-22_IGHJ4 (Fragment)		105344	44347	88249.1	63443	88872.8	12224.6	1.44608618916692	0.445618463924273	0.532153541900399	Nonsignificant	None	--	--	--	--	--	--	--	--	IPR013106 [Immunoglobulin V-set domain]
A0A5C2GAI9	IGL c3423_light_IGKV3-15_IGKJ5 (Fragment)		61992.2	0	56700.7	0	114989	120776	0.503437534594844	0.00445563939501637	-0.990115	Significant	down	--	--	--	--	--	--	--	--	IPR013106 [Immunoglobulin V-set domain]
A0A5C2GAK9	IGL c3443_light_IGLV3-25_IGLJ2 (Fragment)		195416	252187	510696	138180	439652	251981	1.15483911241132	0.759960967404688	0.20769187510972	Nonsignificant	None	--	--	--	--	--	--	--	--	IPR013106 [Immunoglobulin V-set domain]
A0A5C2GAM8	IGL c482_light_IGKV3-20_IGKJ4 (Fragment)		103144	203461	144361	0	78120.1	116425	1.54537029279132	0.278657305175236	0.627952569887117	Nonsignificant	None	--	--	--	--	--	--	--	--	IPR013106 [Immunoglobulin V-set domain]
A0A5C2GAN2	IGH + IGL c266_light_IGKV1-27_IGKJ4 (Fragment)		97997.9	105593	0	101610	136433	100052	0.90325941512193	0.534711164600044	-0.146788	Nonsignificant	None	--	--	--	--	--	--	--	--	IPR013106 [Immunoglobulin V-set domain]
A0A5C2GAN8	IGL c492_light_IGLV3-21_IGLJ1 (Fragment)		105626	47082.1	0	32396	58417.1	596101	0.333465300266627	0.567264004228232	-1.58439	Nonsignificant	None	--	--	--	--	--	--	--	--	IPR013106 [Immunoglobulin V-set domain]
A0A5C2GAQ7	IGH c305_heavy__IGHV4-59B_IGHD7-27_IGHJ4 (Fragment)		47303.7	0	40264.7	98631	0	154842	0.345474271421414	0.0994979722646448	-1.53335	Nonsignificant	None	--	--	immunoglobulin heavy chain	--	ko04020 Calcium signaling pathway ko04064 NF-kappa B signaling pathway ko04072 Phospholipase D signaling pathway ko04145 Phagosome ko04151 PI3K-Akt signaling pathway ko04640 Hematopoietic cell lineage ko04650 Natural killer cell mediated cytotoxicity ko04662 B cell receptor signaling pathway ko04664 Fc epsilon RI signaling pathway ko04666 Fc gamma R-mediated phagocytosis ko04672 Intestinal immune…	--	--	--	IPR013106 [Immunoglobulin V-set domain]
A0A5C2GAT0	IGH + IGL c306_light_IGKV3-20_IGKJ1 (Fragment)		1900.6	0	123305	228980	122934	12922	0.51477512779026	0.568341465871824	-0.957986	Nonsignificant	None	--	--	--	--	--	--	--	--	IPR013106 [Immunoglobulin V-set domain]
A0A5C2GAW0	IGH + IGL c225_light_IGLV3-19_IGLJ2 (Fragment)		556082	777042	684577	0	41399.2	665623	1.90253449408913	0.286810392185473	0.927922610890552	Nonsignificant	None	--	--	--	--	--	--	--	--	IPR013106 [Immunoglobulin V-set domain]
A0A5C2GAW1	IGL c562_light_IGKV1D-39_IGKJ1 (Fragment)		328455	376898	270162	517930	38708	755932	0.743210038321766	0.64885434495924	-0.428158	Nonsignificant	None	--	--	--	--	--	--	--	--	IPR013106 [Immunoglobulin V-set domain]
A0A5C2GAW3	IGH c453_heavy__IGHV3-11_IGHD4-17_IGHJ3 (Fragment)		138606	31228.9	80481	380130	228782	216917	0.303108949457805	0.0347171948233425	-1.72209	Significant	down	--	--	--	--	--	--	--	--	IPR013106 [Immunoglobulin V-set domain]
A0A5C2GAX8	IGL c3543_light_IGKV1D-39_IGKJ1 (Fragment)		65152.3	51164.8	40525.6	59346	95024.9	75387.5	0.682641853355525	0.124668303778387	-0.550799	Nonsignificant	None	--	--	--	--	--	--	--	--	IPR013106 [Immunoglobulin V-set domain]
A0A5C2GAZ8	IGH c405_heavy__IGHV3-43_IGHD3-22_IGHJ4 (Fragment)		532170	0	6927.5	249320	0	41504.1	1.85369094239439	0.703208281023402	0.890400729916872	Nonsignificant	None	--	--	--	--	--	--	--	--	IPR013106 [Immunoglobulin V-set domain]
A0A5C2GB00	IGH + IGL c372_light_IGKV4-1_IGKJ1 (Fragment)		53373.5	0	15257.8	82173	36502	5315.8	0.830278940050391	0.841155925054282	-0.268332	Nonsignificant	None	--	--	--	--	--	--	--	--	IPR013106 [Immunoglobulin V-set domain]
A0A5C2GB36	IGH + IGL c295_light_IGKV4-1_IGKJ3 (Fragment)		19289.6	0	27657.7	64811	97842.6	148094	0.226617475698162	0.0839320460634986	-2.14167	Nonsignificant	None	--	--	--	--	--	--	--	--	IPR013106 [Immunoglobulin V-set domain]
A0A5C2GB66	IGH c563_heavy__IGHV1-18_IGHD3-10_IGHJ3 (Fragment)		0	0	0	31971	61620.3	163215	#NAME?	0	#NAME?	Significant	down	--	--	--	--	--	--	--	--	IPR013106 [Immunoglobulin V-set domain]
A0A5C2GB77	IGH + IGL c456_light_IGLV3-25_IGLJ1 (Fragment)		10175.6	0	4729.2	18766	36221.1	0	0.271059939513086	0.159698058599876	-1.88332	Nonsignificant	None	--	--	--	--	--	--	--	--	IPR013106 [Immunoglobulin V-set domain]
A0A5C2GB84	IGH + IGL c462_light_IGLV1-44_IGLJ3 (Fragment)		89409.6	276282	90542.2	75666	37257.2	92355.9	2.22250341120942	0.262585546604693	1.15218563337727	Nonsignificant	None	--	--	--	--	--	--	--	--	IPR013106 [Immunoglobulin V-set domain]
A0A5C2GB97	IGL c3663_light_IGKV3-20_IGKJ1 (Fragment)		200094	38202.9	175616	92167	77986.4	87399.2	1.6071020055709	0.409658597388232	0.684461502292931	Nonsignificant	None	--	--	--	--	--	--	--	--	IPR013106 [Immunoglobulin V-set domain]
A0A5C2GBB3	IGH + IGL c496_light_IGLV1-51_IGLJ2 (Fragment)		144719	89280.7	81714.3	59368	97746.5	87428	1.2910410255886	0.359358466980548	0.36853484609267	Nonsignificant	None	--	--	--	--	--	--	--	--	IPR013106 [Immunoglobulin V-set domain]
A0A5C2GIZ2	IGH + IGL c27_light_IGKV4-1_IGKJ1 (Fragment)		62596.1	0	4406.1	11691	23195.6	294204	0.305397240393521	0.573968924753086	-1.71124	Nonsignificant	None	--	--	--	--	--	--	--	--	IPR013106 [Immunoglobulin V-set domain]
A0A5C2GBF1	IGL c41_light_IGLV3-9_IGLJ3 (Fragment)		0	49009.7	22490.6	8649.2	99813.9	11402.8	0.894753637189559	0.92270793120938	-0.160438	Nonsignificant	None	--	--	--	--	--	--	--	--	IPR013106 [Immunoglobulin V-set domain]
A0A5C2GBJ6	IGH + IGL c561_heavy_IGHV4-39_IGHD7-27_IGHJ5 (Fragment)		330150	998420	180283	422060	137795	342382	1.67234632670281	0.488499279530945	0.741873646508157	Nonsignificant	None	--	--	immunoglobulin heavy chain	--	ko04020 Calcium signaling pathway ko04064 NF-kappa B signaling pathway ko04072 Phospholipase D signaling pathway ko04145 Phagosome ko04151 PI3K-Akt signaling pathway ko04640 Hematopoietic cell lineage ko04650 Natural killer cell mediated cytotoxicity ko04662 B cell receptor signaling pathway ko04664 Fc epsilon RI signaling pathway ko04666 Fc gamma R-mediated phagocytosis ko04672 Intestinal immune…	--	--	--	IPR013106 [Immunoglobulin V-set domain]
A0A5C2GBJ7	IGH + IGL c576_light_IGKV1-5_IGKJ1 (Fragment)		157037	7107.4	126591	107590	64294.5	85852.2	1.12803143673369	0.827991680423143	0.17380727428619	Nonsignificant	None	--	--	--	--	--	--	--	--	IPR013106 [Immunoglobulin V-set domain]
A0A5C2GBK8	IGH + IGL c586_light_IGLV2-23_IGLJ3 (Fragment)		159311	44686.1	133324	261820	75364.5	368261	0.478167638368867	0.254722836712801	-1.06441	Nonsignificant	None	--	--	--	--	--	--	--	--	IPR013106 [Immunoglobulin V-set domain]
A0A5C2GBM1	IGH + IGL c485_light_IGLV3-21_IGLJ2 (Fragment)		0	71216.6	46176.9	7333.5	102052	46806.4	1.12740042025361	0.867987568230964	0.173000010375769	Nonsignificant	None	--	--	--	--	--	--	--	--	IPR013106 [Immunoglobulin V-set domain]
A0A5C2GBN3	IGH + IGL c138_heavy_IGHV1-69_IGHD2-2_IGHJ5 (Fragment)		95660.3	39175.6	102779	42237	52404.8	70532.6	1.43857220005037	0.329255719775697	0.524637629864607	Nonsignificant	None	--	--	--	--	--	--	--	--	IPR013106 [Immunoglobulin V-set domain]
A0A5C2GHS9	IG c399_heavy_IGHV4-39_IGHD5-24_IGHJ4 (Fragment)		57577.8	0	66019.4	0	16343	57870.8	1.66542071690171	0.364069802390106	0.735886675504143	Nonsignificant	None	--	--	immunoglobulin heavy chain	--	ko04020 Calcium signaling pathway ko04064 NF-kappa B signaling pathway ko04072 Phospholipase D signaling pathway ko04145 Phagosome ko04151 PI3K-Akt signaling pathway ko04640 Hematopoietic cell lineage ko04650 Natural killer cell mediated cytotoxicity ko04662 B cell receptor signaling pathway ko04664 Fc epsilon RI signaling pathway ko04666 Fc gamma R-mediated phagocytosis ko04672 Intestinal immune…	--	--	--	IPR013106 [Immunoglobulin V-set domain]
A0A5C2GBP2	IGL c141_light_IGLV3-25_IGLJ1 (Fragment)		132248	97689.1	59763	142590	80483	10329	1.24120744466628	0.688823177879388	0.311744255178528	Nonsignificant	None	--	--	--	--	--	--	--	--	IPR013106 [Immunoglobulin V-set domain]
A0A5C2GBP9	IGH + IGL c525_light_IGKV3-15_IGKJ1 (Fragment)		374974	531102	302950	1174800	1170823	577834	0.413560466720067	0.0525250445907552	-1.27383	Nonsignificant	None	--	--	--	--	--	--	--	--	IPR013106 [Immunoglobulin V-set domain]
A0A5C2GCU9	IGL c481_light_IGKV1D-39_IGKJ1 (Fragment)		8.99976e+06	1.16204e+07	1.24932e+07	11892000	1.44289e+07	1.60242e+07	0.781989394464374	0.126214623252797	-0.354779	Nonsignificant	None	--	--	--	--	--	--	--	--	IPR013106 [Immunoglobulin V-set domain]
A0A5C2GBT6	IGH + IGL c612_light_IGKV3-15_IGKJ1 (Fragment)		27883.7	22427.8	14697	23608	28464.9	63747.1	0.561289069245381	0.269180511510401	-0.833184	Nonsignificant	None	--	--	--	--	--	--	--	--	IPR013106 [Immunoglobulin V-set domain]
A0A5C2GBU4	IGH + IGL c616_light_IGKV1-5_IGKJ2 (Fragment)		146132	210002	252087	298770	225851	394099	0.66202967474551	0.146949363565168	-0.595032	Nonsignificant	None	--	--	--	--	--	--	--	--	IPR013106 [Immunoglobulin V-set domain]
A0A5C2GBW1	IGL c3833_light_IGLV6-57_IGLJ3 (Fragment)		67875.1	0	184506	0	241308	85436.7	0.772410316804012	0.739238513644222	-0.372561	Nonsignificant	None	--	--	pre-B lymphocyte gene	--	--	--	--	--	IPR013106 [Immunoglobulin V-set domain]
A0A5C2GBW2	IGH + IGL c636_light_IGKV2-28_IGKJ2 (Fragment)		37717.6	113105	7634.4	5563.7	159818	11054.1	0.898100612234025	0.924584923715294	-0.155051	Nonsignificant	None	--	--	--	--	--	--	--	--	IPR013106 [Immunoglobulin V-set domain]
A0A5C2GBW7	IGH + IGL c595_light_IGKV1-5_IGKJ4 (Fragment)		72364.8	105027	43928.2	23774	186572	13138	0.990316528394215	0.990804364941848	-0.0140384	Nonsignificant	None	--	--	--	--	--	--	--	--	IPR013106 [Immunoglobulin V-set domain]
A0A5C2GBX5	IGH + IGL c63_light_IGLV3-25_IGLJ3 (Fragment)		570724	716048	330184	491850	452870	256085	1.3465600704061	0.359377621846076	0.429278590288092	Nonsignificant	None	--	--	--	--	--	--	--	--	IPR013106 [Immunoglobulin V-set domain]
A0A5C2GBZ9	IGH + IGL c178_light_IGKV3-15_IGKJ5 (Fragment)		126743	45768.1	64303.3	183850	116315	103691	0.586384298554088	0.186014806924206	-0.770082	Nonsignificant	None	--	--	--	--	--	--	--	--	IPR013106 [Immunoglobulin V-set domain]
A0A5C2GC00	IGH + IGL c93_light_IGKV1-5_IGKJ1 (Fragment)		74321.4	54341.7	48156.6	39458	67923.3	0	1.09776841964104	0.744854944030849	0.1345737418904	Nonsignificant	None	--	--	--	--	--	--	--	--	IPR013106 [Immunoglobulin V-set domain]
A0A5C2GC03	IGL c221_light_IGLV3-19_IGLJ3 (Fragment)		0	15564.3	62506.6	37792	6979.4	21242.2	1.77397309039349	0.475437905244884	0.826984125394159	Nonsignificant	None	--	--	--	--	--	--	--	--	IPR013106 [Immunoglobulin V-set domain]
A0A5C2GC07	IGH + IGL c188_light_IGKV3-11_IGKJ2 (Fragment)		62564.3	181763	34684.8	134720	93304.2	205160	0.644095431942216	0.408265313873454	-0.634654	Nonsignificant	None	--	--	--	--	--	--	--	--	IPR013106 [Immunoglobulin V-set domain]
A0A5C2GC20	IGH + IGL c632_heavy_IGHV3-23_IGHD6-19_IGHJ4 (Fragment)		0	100315	110248	753440	0	262400	0.207279156702009	0.34850828353539	-2.27035	Nonsignificant	None	--	--	immunoglobulin heavy chain	--	ko04020 Calcium signaling pathway ko04064 NF-kappa B signaling pathway ko04072 Phospholipase D signaling pathway ko04145 Phagosome ko04151 PI3K-Akt signaling pathway ko04640 Hematopoietic cell lineage ko04650 Natural killer cell mediated cytotoxicity ko04662 B cell receptor signaling pathway ko04664 Fc epsilon RI signaling pathway ko04666 Fc gamma R-mediated phagocytosis ko04672 Intestinal immune…	--	--	--	IPR013106 [Immunoglobulin V-set domain]
A0A5C2GC31	IGH + IGL c133_light_IGKV3-20_IGKJ1 (Fragment)		876007	626921	517461	847630	803748	101781	1.1524278696095	0.752677523371086	0.20467645528522	Nonsignificant	None	--	--	--	--	--	--	--	--	IPR013106 [Immunoglobulin V-set domain]
A0A5C2GC72	IGH + IGL c183_light_IGKV1-5_IGKJ1 (Fragment)		0	78681.4	1525.5	0	113259	12280.2	0.638899753144638	0.75542324953721	-0.646339	Nonsignificant	None	--	--	--	--	--	--	--	--	IPR013106 [Immunoglobulin V-set domain]
A0A5C2GXR5	IG c500_light_IGKV2-28_IGKJ1 (Fragment)		2.37214e+06	940572	1.87088e+06	743860	584487	1.67545e+06	1.7256793495404	0.249688679459984	0.787164420598297	Nonsignificant	None	--	--	--	--	--	--	--	--	IPR013106 [Immunoglobulin V-set domain]
A0A5C2GC79	IGH + IGL c193_light_IGLV3-25_IGLJ3 (Fragment)		96887	49732.5	63690.1	171190	65350	74203.6	0.676794630685877	0.412940949467187	-0.56321	Nonsignificant	None	--	--	--	--	--	--	--	--	IPR013106 [Immunoglobulin V-set domain]
A0A5C2GC94	IGL c203_light_IGKV3D-20_IGKJ1 (Fragment)		1.01587e+06	605616	128779	553070	1.40932e+06	655317	0.668623556390009	0.48071457081955	-0.580734	Nonsignificant	None	--	--	--	--	--	--	--	--	IPR013106 [Immunoglobulin V-set domain]
A0A5C2GCB3	IGL c223_light_IGKV1-27_IGKJ4 (Fragment)		592274	0	763630	824710	791392	2.7716e+06	0.463535209703697	0.422824487052354	-1.10925	Nonsignificant	None	--	--	--	--	--	--	--	--	IPR013106 [Immunoglobulin V-set domain]
A0A5C2GCE8	IGH + IGL c273_light_IGKV1-12_IGKJ4 (Fragment)		74931.1	96908.3	26540.1	23957	12671.6	47681.7	2.3529687357298	0.176641516110286	1.23448215137087	Nonsignificant	None	--	--	--	--	--	--	--	--	IPR013106 [Immunoglobulin V-set domain]
A0A5C2GCI0	IGL c293_light_IGKV3D-20_IGKJ1 (Fragment)		318318	527822	0	0	518551	684857	0.703119240317751	0.313377242651086	-0.508159	Nonsignificant	None	--	--	--	--	--	--	--	--	IPR013106 [Immunoglobulin V-set domain]
A0A5C2GCJ1	IGL c4043_light_IGKV1-12_IGKJ1 (Fragment)		0	0	0	15580	12433.3	30497.3	#NAME?	0	#NAME?	Significant	down	--	--	--	--	--	--	--	--	IPR013106 [Immunoglobulin V-set domain]
A0A5C2GCN9	IGH + IGL c448_light_IGKV3-20_IGKJ5 (Fragment)		131568	0	207893	139990	195084	121413	1.11545502759439	0.692401782664895	0.157632348835785	Nonsignificant	None	--	--	--	--	--	--	--	--	IPR013106 [Immunoglobulin V-set domain]
A0A5C2GCS4	IGL c383_light_IGKV3D-20_IGKJ5 (Fragment)		134689	0	116512	4812.8	107579	48524.1	2.34160724106752	0.162451693728036	1.2274991121832	Nonsignificant	None	--	--	--	--	--	--	--	--	IPR013106 [Immunoglobulin V-set domain]
A0A5C2GCS9	IGL c531_light_IGKV1-16_IGKJ1 (Fragment)		16420.6	0	110356	45802	86778.7	94527.2	0.837336129654671	0.778755488822613	-0.256121	Nonsignificant	None	--	--	--	--	--	--	--	--	IPR013106 [Immunoglobulin V-set domain]
A0A5C2GCT8	IGH + IGL c254_light_IGKV1-12_IGKJ1 (Fragment)		1.23892e+06	1.78784e+06	0	52221	2.68281e+06	40071.3	1.63602865569738	0.645016191747774	0.71019801788262	Nonsignificant	None	--	--	--	--	--	--	--	--	IPR013106 [Immunoglobulin V-set domain]
A0A5C2GCW0	IGH + IGL c528_light_IGKV2D-28_IGKJ5 (Fragment)		8902.1	0	17511.8	14742	0	49983.7	0.408089831396184	0.40167040577731	-1.29304	Nonsignificant	None	--	--	--	--	--	--	--	--	IPR013106 [Immunoglobulin V-set domain]
A0A5C2GCW6	IGH + IGL c284_light_IGLV3-1_IGLJ1 (Fragment)		70398	55849.8	0	76931	42161.7	62185.7	1.04464569413675	0.860407087784931	0.0630137155265212	Nonsignificant	None	--	--	--	--	--	--	--	--	IPR013106 [Immunoglobulin V-set domain]
A0A5C2GCX1	IG c145_heavy_IGHV1-18_IGHD3-16_IGHJ4 (Fragment)		245759	0	1867.4	0	25479.4	534346	0.442327434050385	0.635675980664976	-1.17681	Nonsignificant	None	--	--	--	--	--	--	--	--	IPR013106 [Immunoglobulin V-set domain]
A0A5C2GCY6	IGH + IGL c453_light_IGKV1D-39_IGKJ1 (Fragment)		366198	48672.8	436148	615180	571840	244565	0.594459342852714	0.311081795821334	-0.75035	Nonsignificant	None	--	--	--	--	--	--	--	--	IPR013106 [Immunoglobulin V-set domain]
A0A5C2GCY9	IGH + IGL c558_light_IGKV1-12_IGKJ4 (Fragment)		0	0	0	136890	719072	17702.8	#NAME?	0	#NAME?	Significant	down	--	--	--	--	--	--	--	--	IPR013106 [Immunoglobulin V-set domain]
A0A5C2GD14	IG c725_heavy_IGHV1-18_IGHD6-6_IGHJ4 (Fragment)		0	169390	271762	272500	562160	511069	0.491724894090861	0.156971676007647	-1.02408	Nonsignificant	None	--	--	--	--	--	--	--	--	IPR013106 [Immunoglobulin V-set domain]
A0A5C2GD17	IGL c483_light_IGKV3D-20_IGKJ1 (Fragment)		1721136	1.31383e+06	1.08295e+06	1609600	2194670	2.57124e+06	0.645896363620622	0.0888282629801734	-0.630625	Nonsignificant	None	--	--	--	--	--	--	--	--	IPR013106 [Immunoglobulin V-set domain]
A0A5C2GD34	IGH + IGL c364_light_IGLV3-21_IGLJ2 (Fragment)		71358.2	0	108940	71729	22506.1	362666	0.591917614537941	0.682447295362756	-0.756532	Nonsignificant	None	--	--	--	--	--	--	--	--	IPR013106 [Immunoglobulin V-set domain]
A0A7T0LNC2	Immunglobulin lambda chain variable region (Fragment)		0	53183.8	27559.5	215820	98027.5	175270	0.247619587951349	0.074460803850624	-2.0138	Nonsignificant	None	--	--	--	--	--	--	--	--	IPR013106 [Immunoglobulin V-set domain]
A0A5C2GD80	IG c1148_heavy_IGHV1-2_IGHD2-15_IGHJ6 (Fragment)		15306.9	9989.8	92368.5	191260	43590.6	114625	0.336691130014376	0.199046133500853	-1.5705	Nonsignificant	None	--	--	--	--	--	--	--	--	IPR013106 [Immunoglobulin V-set domain]
A0A5C2GDA8	IGL c593_light_IGKV1D-39_IGKJ3 (Fragment)		33096.1	35177.7	0	13487	0	59042.4	0.941325862339961	0.93415700480902	-0.0872339	Nonsignificant	None	--	--	--	--	--	--	--	--	IPR013106 [Immunoglobulin V-set domain]
A0A5C2GDB9	IGH + IGL c33_light_IGKV1D-39_IGKJ1 (Fragment)		5677.4	17262.7	0	5887.6	54946.4	50334.4	0.309531755426902	0.303414480430333	-1.69184	Nonsignificant	None	--	--	--	--	--	--	--	--	IPR013106 [Immunoglobulin V-set domain]
A0A5C2GDF4	IGH + IGL c504_light_IGKV1-5_IGKJ1 (Fragment)		118300	90690.6	96400.5	194010	202332	0	0.513682238812259	0.00338389261142928	-0.961052	Significant	down	--	--	--	--	--	--	--	--	IPR013106 [Immunoglobulin V-set domain]
A0A5C2GDG1	IGH + IGL c623_light_IGKV4-1_IGKJ4 (Fragment)		117891	58127.6	0	68150	61192.2	0	1.36087835215421	0.519050601114189	0.44453811123018	Nonsignificant	None	--	--	--	--	--	--	--	--	IPR013106 [Immunoglobulin V-set domain]
A0A5C2GDH0	IGH c21_heavy__IGHV3-11_IGHD4-23_IGHJ1 (Fragment)		86967.8	63577.8	116778	439230	189016	319918	0.281938313446665	0.0372236952428909	-1.82655	Significant	down	--	--	immunoglobulin heavy chain	--	ko04020 Calcium signaling pathway ko04064 NF-kappa B signaling pathway ko04072 Phospholipase D signaling pathway ko04145 Phagosome ko04151 PI3K-Akt signaling pathway ko04640 Hematopoietic cell lineage ko04650 Natural killer cell mediated cytotoxicity ko04662 B cell receptor signaling pathway ko04664 Fc epsilon RI signaling pathway ko04666 Fc gamma R-mediated phagocytosis ko04672 Intestinal immune…	--	--	--	IPR013106 [Immunoglobulin V-set domain]
A0A5C2GDJ9	IGH c51_heavy__IGHV3-43_IGHD3-3_IGHJ4 (Fragment)		5940.1	0	421772	36151	0	72950.8	3.92029920679585	0.525072049718423	1.97096376854643	Nonsignificant	None	--	--	--	--	--	--	--	--	IPR013106 [Immunoglobulin V-set domain]
A0A5C2GDK6	IGH + IGL c45_light_IGLV1-44_IGLJ2 (Fragment)		62992.9	0	44302.1	53862	58761.3	120107	0.691541106397021	0.46107591012973	-0.532113	Nonsignificant	None	--	--	--	--	--	--	--	--	IPR013106 [Immunoglobulin V-set domain]
A0A5C2GDL3	IGH + IGL c9_heavy_IGHV3-11_IGHD3-3_IGHJ5 (Fragment)		0	0	0	12460	93553.5	43130.3	#NAME?	0	#NAME?	Significant	down	--	--	immunoglobulin heavy chain	--	ko04020 Calcium signaling pathway ko04064 NF-kappa B signaling pathway ko04072 Phospholipase D signaling pathway ko04145 Phagosome ko04151 PI3K-Akt signaling pathway ko04640 Hematopoietic cell lineage ko04650 Natural killer cell mediated cytotoxicity ko04662 B cell receptor signaling pathway ko04664 Fc epsilon RI signaling pathway ko04666 Fc gamma R-mediated phagocytosis ko04672 Intestinal immune…	--	--	--	IPR013106 [Immunoglobulin V-set domain]
A0A5C2GDM9	IGH c71_heavy__IGHV3-7_IGHD4-23_IGHJ3 (Fragment)		31875.2	0	24690.9	30758	35129.1	21573.4	0.970142521481126	0.890424009761947	-0.0437314	Nonsignificant	None	--	--	immunoglobulin heavy chain	--	ko04020 Calcium signaling pathway ko04064 NF-kappa B signaling pathway ko04072 Phospholipase D signaling pathway ko04145 Phagosome ko04151 PI3K-Akt signaling pathway ko04640 Hematopoietic cell lineage ko04650 Natural killer cell mediated cytotoxicity ko04662 B cell receptor signaling pathway ko04664 Fc epsilon RI signaling pathway ko04666 Fc gamma R-mediated phagocytosis ko04672 Intestinal immune…	--	--	--	IPR013106 [Immunoglobulin V-set domain]
A0A5C2GDQ5	IGH c101_heavy__IGHV3-23_IGHD4-17_IGHJ4 (Fragment)		0	14006.2	12146.3	106520	0	169006	0.094918619147774	0.156025080304974	-3.39717	Nonsignificant	None	--	--	immunoglobulin heavy chain	--	ko04020 Calcium signaling pathway ko04064 NF-kappa B signaling pathway ko04072 Phospholipase D signaling pathway ko04145 Phagosome ko04151 PI3K-Akt signaling pathway ko04640 Hematopoietic cell lineage ko04650 Natural killer cell mediated cytotoxicity ko04662 B cell receptor signaling pathway ko04664 Fc epsilon RI signaling pathway ko04666 Fc gamma R-mediated phagocytosis ko04672 Intestinal immune…	--	--	--	IPR013106 [Immunoglobulin V-set domain]
A0A5C2GDQ9	IGH + IGL c240_light_IGLV3-21_IGLJ3 (Fragment)		49689	0	11829.4	0	33638.1	63347	0.634307744179261	0.537864147012169	-0.656745	Nonsignificant	None	--	--	--	--	--	--	--	--	IPR013106 [Immunoglobulin V-set domain]
A0A5C2GDR0	IGH + IGL c624_light_IGKV1-9_IGKJ5 (Fragment)		1.30389e+06	2.65863e+06	2587976	3069600	2.17217e+06	6.89095e+06	0.539903041880236	0.285941188986765	-0.889228	Nonsignificant	None	--	--	--	--	--	--	--	--	IPR013106 [Immunoglobulin V-set domain]
A0A5C2GDT4	IGH + IGL c644_light_IGKV3-11_IGKJ4 (Fragment)		26841	0	67627.9	104830	70817.5	155768	0.427570461463445	0.171208435402641	-1.22577	Nonsignificant	None	--	--	--	--	--	--	--	--	IPR013106 [Immunoglobulin V-set domain]
A0A5C2GDV0	IGH + IGL c280_light_IGKV1D-33_IGKJ4 (Fragment)		54254	51187.1	122493	77868	58036.5	146233	0.807882899566984	0.636937649350083	-0.307782	Nonsignificant	None	--	--	--	--	--	--	--	--	IPR013106 [Immunoglobulin V-set domain]
A0A5C2GDX0	IG c453_heavy_IGHV3-21_IGHD3-9_IGHJ6 (Fragment)		373439	58721	208055	167110	193333	760324	0.571229014265495	0.495373556505308	-0.807859	Nonsignificant	None	--	--	--	--	--	--	--	--	IPR013106 [Immunoglobulin V-set domain]
A0A5C2GDX1	IGH + IGL c119_heavy_IGHV3-30_IGHD4-17_IGHJ4 (Fragment)		281357	196353	470215	201340	816748	514926	0.61834108973332	0.374337921179175	-0.693525	Nonsignificant	None	--	--	immunoglobulin heavy chain	--	ko04020 Calcium signaling pathway ko04064 NF-kappa B signaling pathway ko04072 Phospholipase D signaling pathway ko04145 Phagosome ko04151 PI3K-Akt signaling pathway ko04640 Hematopoietic cell lineage ko04650 Natural killer cell mediated cytotoxicity ko04662 B cell receptor signaling pathway ko04664 Fc epsilon RI signaling pathway ko04666 Fc gamma R-mediated phagocytosis ko04672 Intestinal immune…	--	--	--	IPR013106 [Immunoglobulin V-set domain]
A0A5C2GDY1	IG c754_heavy_IGHV3-20_IGHD3-3_IGHJ4 (Fragment)		0	93604.3	163001	202530	301930	0	0.508673238184688	0.177575750027651	-0.975189	Nonsignificant	None	--	--	--	--	--	--	--	--	IPR013106 [Immunoglobulin V-set domain]
A0A5C2GDY8	IGH + IGL c247_heavy_IGHV3-48_IGHD3-9_IGHJ6 (Fragment)		78638.7	67236.6	0	83033	140677	134229	0.611313349114416	0.147913662239005	-0.710016	Nonsignificant	None	--	--	immunoglobulin heavy chain	--	ko04020 Calcium signaling pathway ko04064 NF-kappa B signaling pathway ko04072 Phospholipase D signaling pathway ko04145 Phagosome ko04151 PI3K-Akt signaling pathway ko04640 Hematopoietic cell lineage ko04650 Natural killer cell mediated cytotoxicity ko04662 B cell receptor signaling pathway ko04664 Fc epsilon RI signaling pathway ko04666 Fc gamma R-mediated phagocytosis ko04672 Intestinal immune…	--	--	--	IPR013106 [Immunoglobulin V-set domain]
A0A5C2GE27	IG c1244_heavy_IGHV3-21_IGHD3-22_IGHJ4 (Fragment)		12858.3	0	90696.8	249050	0	315722	0.183357452223615	0.0459987209002089	-2.44727	Significant	down	--	--	immunoglobulin heavy chain	--	ko04020 Calcium signaling pathway ko04064 NF-kappa B signaling pathway ko04072 Phospholipase D signaling pathway ko04145 Phagosome ko04151 PI3K-Akt signaling pathway ko04640 Hematopoietic cell lineage ko04650 Natural killer cell mediated cytotoxicity ko04662 B cell receptor signaling pathway ko04664 Fc epsilon RI signaling pathway ko04666 Fc gamma R-mediated phagocytosis ko04672 Intestinal immune…	--	--	--	IPR013106 [Immunoglobulin V-set domain]
A0A5C2GE66	IG c431_heavy_IGHV3-23_IGHD4-17_IGHJ5 (Fragment)		15781.9	0	16692.8	59937	60007.8	108988	0.212778815442785	0.066549409654783	-2.23257	Nonsignificant	None	--	--	immunoglobulin heavy chain	--	ko04020 Calcium signaling pathway ko04064 NF-kappa B signaling pathway ko04072 Phospholipase D signaling pathway ko04145 Phagosome ko04151 PI3K-Akt signaling pathway ko04640 Hematopoietic cell lineage ko04650 Natural killer cell mediated cytotoxicity ko04662 B cell receptor signaling pathway ko04664 Fc epsilon RI signaling pathway ko04666 Fc gamma R-mediated phagocytosis ko04672 Intestinal immune…	--	--	--	IPR013106 [Immunoglobulin V-set domain]
A0A5C2GE98	IG c355_heavy_IGHV3-30_IGHD6-19_IGHJ4 (Fragment)		117752	94347.2	117486	268410	149822	534181	0.346052956653569	0.208749388095137	-1.53094	Nonsignificant	None	--	--	immunoglobulin heavy chain	--	ko04020 Calcium signaling pathway ko04064 NF-kappa B signaling pathway ko04072 Phospholipase D signaling pathway ko04145 Phagosome ko04151 PI3K-Akt signaling pathway ko04640 Hematopoietic cell lineage ko04650 Natural killer cell mediated cytotoxicity ko04662 B cell receptor signaling pathway ko04664 Fc epsilon RI signaling pathway ko04666 Fc gamma R-mediated phagocytosis ko04672 Intestinal immune…	--	--	--	IPR013106 [Immunoglobulin V-set domain]
A0A5C2GEC7	IG c665_heavy_IGHV3-30_IGHD3-22_IGHJ4 (Fragment)		0	164346	670657	1183100	1.03347e+06	9.85922e+06	0.10372036143708	0.409285278308909	-3.26923	Nonsignificant	None	--	--	--	--	--	--	--	--	IPR013106 [Immunoglobulin V-set domain]
A0A5C2GED2	IGH + IGL c407_heavy_IGHV1-69_IGHD6-13_IGHJ6 (Fragment)		32442.9	38548.7	38843.2	93080	109603	114100	0.346718925297222	0.000508461524539798	-1.52816	Significant	down	--	--	--	--	--	--	--	--	IPR013106 [Immunoglobulin V-set domain]
A0A5C2GEG2	IGH c174_heavy__IGHV1-46_IGHD3-3_IGHJ4 (Fragment)		0	0	0	113470	19236	17792.3	#NAME?	0	#NAME?	Significant	down	--	--	--	--	--	--	--	--	IPR013106 [Immunoglobulin V-set domain]
A0A5C2GEH1	IG c1238_heavy_IGHV3-30_IGHD4-11_IGHJ4 (Fragment)		11339.5	0	291922	132560	0	89880.1	1.36334141191269	0.802596985958591	0.447146891266292	Nonsignificant	None	--	--	--	--	--	--	--	--	IPR013106 [Immunoglobulin V-set domain]
A0A5C2GEI8	IGH c441_heavy__IGHV3-72_IGHD3-22_IGHJ4 (Fragment)		32322.7	0	30412	1013900	865829	16068.4	0.0496371948242773	0.19310905094321	-4.33243	Nonsignificant	None	--	--	immunoglobulin heavy chain	--	ko04020 Calcium signaling pathway ko04064 NF-kappa B signaling pathway ko04072 Phospholipase D signaling pathway ko04145 Phagosome ko04151 PI3K-Akt signaling pathway ko04640 Hematopoietic cell lineage ko04650 Natural killer cell mediated cytotoxicity ko04662 B cell receptor signaling pathway ko04664 Fc epsilon RI signaling pathway ko04666 Fc gamma R-mediated phagocytosis ko04672 Intestinal immune…	--	--	--	IPR013106 [Immunoglobulin V-set domain]
A0A5C2GEI9	IG c1033_heavy_IGHV3-30_IGHD3-9_IGHJ6 (Fragment)		0	0	0	20199	2627.5	6616.2	#NAME?	0	#NAME?	Significant	down	--	--	--	--	--	--	--	--	IPR013106 [Immunoglobulin V-set domain]
A0A5C2GEP7	IG c1193_heavy_IGHV3-33_IGHD6-13_IGHJ4 (Fragment)		27190	24391.1	58868.6	170800	142756	201930	0.214263031136606	0.00268017476781431	-2.22255	Significant	down	--	--	--	--	--	--	--	--	IPR013106 [Immunoglobulin V-set domain]
A0A5C2GEP9	IG c585_heavy_IGHV3-30_IGHD3-22_IGHJ4 (Fragment)		6722.8	8319.7	14336.6	5081.7	26520.4	28861.9	0.485894085736967	0.260575501141252	-1.04129	Nonsignificant	None	--	--	--	--	--	--	--	--	IPR013106 [Immunoglobulin V-set domain]
A0A5C2GES2	IGH c541_heavy__IGHV3-21_IGHD2-8_IGHJ4 (Fragment)		50434.9	24214.8	31560.6	53765	104907	52580.8	0.50276422502529	0.138098367246639	-0.992046	Nonsignificant	None	--	--	immunoglobulin heavy chain	--	ko04020 Calcium signaling pathway ko04064 NF-kappa B signaling pathway ko04072 Phospholipase D signaling pathway ko04145 Phagosome ko04151 PI3K-Akt signaling pathway ko04640 Hematopoietic cell lineage ko04650 Natural killer cell mediated cytotoxicity ko04662 B cell receptor signaling pathway ko04664 Fc epsilon RI signaling pathway ko04666 Fc gamma R-mediated phagocytosis ko04672 Intestinal immune…	--	--	--	IPR013106 [Immunoglobulin V-set domain]
A0A5C2GES4	IG c1220_heavy_IGHV3-33_IGHD3-22_IGHJ4 (Fragment)		188754	149813	419055	562740	596320	670056	0.414201472962976	0.0164329134853945	-1.2716	Significant	down	--	--	immunoglobulin heavy chain	--	ko04020 Calcium signaling pathway ko04064 NF-kappa B signaling pathway ko04072 Phospholipase D signaling pathway ko04145 Phagosome ko04151 PI3K-Akt signaling pathway ko04640 Hematopoietic cell lineage ko04650 Natural killer cell mediated cytotoxicity ko04662 B cell receptor signaling pathway ko04664 Fc epsilon RI signaling pathway ko04666 Fc gamma R-mediated phagocytosis ko04672 Intestinal immune…	--	--	--	IPR013106 [Immunoglobulin V-set domain]
A0A5C2GEU3	IG c810_heavy_IGHV3-49_IGHD7-27_IGHJ6 (Fragment)		186872	103833	320340	100230	95280.3	121300	1.92873939744402	0.259058606177922	0.947658226117088	Nonsignificant	None	--	--	--	--	--	--	--	--	IPR013106 [Immunoglobulin V-set domain]
A0A5C2GEV4	IG c952_heavy_IGHV3-48_IGHD6-19_IGHJ4 (Fragment)		104460	47775.9	151690	194570	47020	106015	0.874343148869379	0.794715432103686	-0.193728	Nonsignificant	None	--	--	immunoglobulin heavy chain	--	ko04020 Calcium signaling pathway ko04064 NF-kappa B signaling pathway ko04072 Phospholipase D signaling pathway ko04145 Phagosome ko04151 PI3K-Akt signaling pathway ko04640 Hematopoietic cell lineage ko04650 Natural killer cell mediated cytotoxicity ko04662 B cell receptor signaling pathway ko04664 Fc epsilon RI signaling pathway ko04666 Fc gamma R-mediated phagocytosis ko04672 Intestinal immune…	--	--	--	IPR013106 [Immunoglobulin V-set domain]
A0A5C2GEW0	IG c275_heavy_IGHV3-33_IGHD3-3_IGHJ4 (Fragment)		39297.6	0	14351.3	151810	27431.2	59016.7	0.337757320953471	0.362407220280402	-1.56594	Nonsignificant	None	--	--	immunoglobulin heavy chain	--	ko04020 Calcium signaling pathway ko04064 NF-kappa B signaling pathway ko04072 Phospholipase D signaling pathway ko04145 Phagosome ko04151 PI3K-Akt signaling pathway ko04640 Hematopoietic cell lineage ko04650 Natural killer cell mediated cytotoxicity ko04662 B cell receptor signaling pathway ko04664 Fc epsilon RI signaling pathway ko04666 Fc gamma R-mediated phagocytosis ko04672 Intestinal immune…	--	--	--	IPR013106 [Immunoglobulin V-set domain]
A0A5C2GEW9	IG c1133_heavy_IGHV3-33_IGHD3-3_IGHJ6 (Fragment)		0	13879.9	69861.8	95481	89201.1	85275.2	0.465305253830884	0.332882284297231	-1.10375	Nonsignificant	None	--	--	--	--	--	--	--	--	IPR013106 [Immunoglobulin V-set domain]
A0A5C2GEZ9	IGH + IGL c587_heavy_IGHV1-69_IGHD3-9_IGHJ3 (Fragment)		259561	0	146634	357580	164269	0	0.778375502947309	0.656887744984995	-0.361462	Nonsignificant	None	--	--	--	--	--	--	--	--	IPR013106 [Immunoglobulin V-set domain]
A0A5C2GF06	IG c1227_heavy_IGHV1-18_IGHD4-23_IGHJ4 (Fragment)		51403.8	82474	21443	15668	44888.2	83052.4	1.08155639704029	0.889124061990061	0.113108895636442	Nonsignificant	None	--	--	--	--	--	--	--	--	IPR013106 [Immunoglobulin V-set domain]
A0A5C2GF23	IG c450_heavy_IGHV3-15_IGHD3-22_IGHJ4 (Fragment)		0	0	0	27629	48994.9	21936.5	#NAME?	0	#NAME?	Significant	down	--	--	--	--	--	--	--	--	IPR013106 [Immunoglobulin V-set domain]
A0A5C2GF38	IG c403_heavy_IGHV3-74_IGHD4-23_IGHJ6 (Fragment)		173678	114172	315323	29285	95287.6	327365	1.33463661031155	0.665811349198466	0.416446983960197	Nonsignificant	None	--	--	--	--	--	--	--	--	IPR013106 [Immunoglobulin V-set domain]
A0A5C2GF50	IG c326_heavy_IGHV3-49_IGHD3-3_IGHJ6 (Fragment)		430559	397735	443572	646400	374226	217153	1.02753907966784	0.936259772966366	0.0391932639515842	Nonsignificant	None	--	--	--	--	--	--	--	--	IPR013106 [Immunoglobulin V-set domain]
A0A5C2GF71	IG c1192_heavy_IGHV1-2_IGHD4-17_IGHJ4 (Fragment)		21470.8	0	349605	554650	0	545331	0.337347221210841	0.269066313095068	-1.56769	Nonsignificant	None	--	--	--	--	--	--	--	--	IPR013106 [Immunoglobulin V-set domain]
A0A5C2GF74	IG c376_heavy_IGHV3-21_IGHD3-9_IGHJ4 (Fragment)		90301.7	109335	70185.9	107690	246501	48431.6	0.670162	0.500064782153619	-0.577417	Nonsignificant	None	--	--	immunoglobulin heavy chain	--	ko04020 Calcium signaling pathway ko04064 NF-kappa B signaling pathway ko04072 Phospholipase D signaling pathway ko04145 Phagosome ko04151 PI3K-Akt signaling pathway ko04640 Hematopoietic cell lineage ko04650 Natural killer cell mediated cytotoxicity ko04662 B cell receptor signaling pathway ko04664 Fc epsilon RI signaling pathway ko04666 Fc gamma R-mediated phagocytosis ko04672 Intestinal immune…	--	--	--	IPR013106 [Immunoglobulin V-set domain]
A0A5C2GF92	IG c849_heavy_IGHV3-21_IGHD3-9_IGHJ5 (Fragment)		331569	209743	277061	538050	332879	630569	0.545038149229882	0.0741078709303549	-0.875571	Nonsignificant	None	--	--	immunoglobulin heavy chain	--	ko04020 Calcium signaling pathway ko04064 NF-kappa B signaling pathway ko04072 Phospholipase D signaling pathway ko04145 Phagosome ko04151 PI3K-Akt signaling pathway ko04640 Hematopoietic cell lineage ko04650 Natural killer cell mediated cytotoxicity ko04662 B cell receptor signaling pathway ko04664 Fc epsilon RI signaling pathway ko04666 Fc gamma R-mediated phagocytosis ko04672 Intestinal immune…	--	--	--	IPR013106 [Immunoglobulin V-set domain]
A0A5C2GF94	IG c401_heavy_IGHV1-69_IGHD5-5_IGHJ2 (Fragment)		32918	0	40323.9	56748	137941	62471.6	0.427215603347641	0.243225588399614	-1.22696	Nonsignificant	None	--	--	--	--	--	--	--	--	IPR013106 [Immunoglobulin V-set domain]
A0A5C2GF98	IGH + IGL c39_light_IGKV2D-40_IGKJ2 (Fragment)		105570	0	123522	109380	164196	107579	0.90156715854031	0.650058242202457	-0.149493	Nonsignificant	None	--	--	--	--	--	--	--	--	IPR013106 [Immunoglobulin V-set domain]
A0A5C2GXD7	IG c1267_heavy_IGHV1-69_IGHD3-9_IGHJ5 (Fragment)		1.92679e+06	1.63589e+06	1.02177e+06	1542800	3.26847e+06	3.28147e+06	0.566489562302144	0.139825384152556	-0.819879	Nonsignificant	None	--	--	--	--	--	--	--	--	IPR013106 [Immunoglobulin V-set domain]
A0A5C2GFB7	IG c131_heavy_IGHV1-69_IGHD2-2_IGHJ5 (Fragment)		44284.1	18864.3	0	25726	58837.9	111292	0.483634141223216	0.388717036613423	-1.04801	Nonsignificant	None	--	--	--	--	--	--	--	--	IPR013106 [Immunoglobulin V-set domain]
A0A5C2GFF3	IG c1142_heavy_IGHV3-73_IGHD3-22_IGHJ4 (Fragment)		75480	28063.2	42812	123070	91410.7	50283	0.552776683510617	0.193810566830225	-0.855231	Nonsignificant	None	--	--	--	--	--	--	--	--	IPR013106 [Immunoglobulin V-set domain]
A0A5C2GFF7	IG c500_heavy_IGHV3-23_IGHD6-19_IGHJ4 (Fragment)		125627	0	96658.7	100550	86085.5	41075.2	1.46426189019664	0.261144745396459	0.550173609563073	Nonsignificant	None	--	--	immunoglobulin heavy chain	--	ko04020 Calcium signaling pathway ko04064 NF-kappa B signaling pathway ko04072 Phospholipase D signaling pathway ko04145 Phagosome ko04151 PI3K-Akt signaling pathway ko04640 Hematopoietic cell lineage ko04650 Natural killer cell mediated cytotoxicity ko04662 B cell receptor signaling pathway ko04664 Fc epsilon RI signaling pathway ko04666 Fc gamma R-mediated phagocytosis ko04672 Intestinal immune…	--	--	--	IPR013106 [Immunoglobulin V-set domain]
A0A5C2GFH2	IG c1172_heavy_IGHV3-74_IGHD3-16_IGHJ3 (Fragment)		597966	570634	374095	617670	778538	1.3028e+06	0.571579584835663	0.152547846588455	-0.806974	Nonsignificant	None	--	--	--	--	--	--	--	--	IPR013106 [Immunoglobulin V-set domain]
A0A5C2GGE0	IGH + IGL c459_light_IGLV3-10_IGLJ3 (Fragment)		165828	264703	38552.7	96365	88942.1	171011	1.31647434330485	0.622194421189448	0.396679405054657	Nonsignificant	None	--	--	--	--	--	--	--	--	IPR013106 [Immunoglobulin V-set domain]
A0A5C2GFJ7	IGH + IGL c139_light_IGKV1D-39_IGKJ4 (Fragment)		6584.6	51216.1	5454.2	20390	68618.9	43529.4	0.477257517261048	0.323326888252837	-1.06716	Nonsignificant	None	--	--	--	--	--	--	--	--	IPR013106 [Immunoglobulin V-set domain]
A0A5C2GFL3	IG c159_heavy_IGHV3-30_IGHD6-13_IGHJ5 (Fragment)		70568.9	9999.8	63005.5	102990	120839	198217	0.340186302055369	0.0563553249859538	-1.5556	Nonsignificant	None	--	--	immunoglobulin heavy chain	--	ko04020 Calcium signaling pathway ko04064 NF-kappa B signaling pathway ko04072 Phospholipase D signaling pathway ko04145 Phagosome ko04151 PI3K-Akt signaling pathway ko04640 Hematopoietic cell lineage ko04650 Natural killer cell mediated cytotoxicity ko04662 B cell receptor signaling pathway ko04664 Fc epsilon RI signaling pathway ko04666 Fc gamma R-mediated phagocytosis ko04672 Intestinal immune…	--	--	--	IPR013106 [Immunoglobulin V-set domain]
A0A5C2GFM2	IG c906_heavy_IGHV3-11_IGHD3-22_IGHJ4 (Fragment)		0	0	0	28396	36950.8	13988.6	#NAME?	0	#NAME?	Significant	down	--	--	immunoglobulin heavy chain	--	ko04020 Calcium signaling pathway ko04064 NF-kappa B signaling pathway ko04072 Phospholipase D signaling pathway ko04145 Phagosome ko04151 PI3K-Akt signaling pathway ko04640 Hematopoietic cell lineage ko04650 Natural killer cell mediated cytotoxicity ko04662 B cell receptor signaling pathway ko04664 Fc epsilon RI signaling pathway ko04666 Fc gamma R-mediated phagocytosis ko04672 Intestinal immune…	--	--	--	IPR013106 [Immunoglobulin V-set domain]
A0A5C2GFN4	IGL c199_light_IGKV3D-20_IGKJ2 (Fragment)		87311	72287.5	73389.4	83729	127762	70239.5	0.826988558214322	0.418430188710229	-0.274061	Nonsignificant	None	--	--	--	--	--	--	--	--	IPR013106 [Immunoglobulin V-set domain]
A0A5C2GFQ6	IG c672_heavy_IGHV3-15_IGHD6-6_IGHJ4 (Fragment)		409356	108884	268279	397030	508604	571817	0.532349313702756	0.084160596861653	-0.909555	Nonsignificant	None	--	--	--	--	--	--	--	--	IPR013106 [Immunoglobulin V-set domain]
A0A5C2GJG7	IGH + IGL c147_light_IGKV2-24_IGKJ1 (Fragment)		0	0	0	22272	54619.3	36361.2	#NAME?	0	#NAME?	Significant	down	--	--	--	--	--	--	--	--	IPR013106 [Immunoglobulin V-set domain]
A0A5C2GFS7	IGH + IGL c219_light_IGKV1-12_IGKJ4 (Fragment)		106648	0	153358	81003	168999	0	1.04001601584625	0.929172462230747	0.0566057454856415	Nonsignificant	None	--	--	--	--	--	--	--	--	IPR013106 [Immunoglobulin V-set domain]
A0A5C2GFT0	IG c1167_heavy_IGHV1-18_IGHD7-27_IGHJ4 (Fragment)		84656.3	39061.8	0	36327	35155.8	60432	1.40679552256456	0.437949877786371	0.492412648389635	Nonsignificant	None	--	--	--	--	--	--	--	--	IPR013106 [Immunoglobulin V-set domain]
A0A5C2GFV3	IG c503_heavy_IGHV3-21_IGHD1-26_IGHJ4 (Fragment)		157370	1.19615e+06	99742.6	76691	49261.2	104082	6.31760188389624	0.370882874747852	2.65937702568475	Nonsignificant	None	--	--	immunoglobulin heavy chain	--	ko04020 Calcium signaling pathway ko04064 NF-kappa B signaling pathway ko04072 Phospholipase D signaling pathway ko04145 Phagosome ko04151 PI3K-Akt signaling pathway ko04640 Hematopoietic cell lineage ko04650 Natural killer cell mediated cytotoxicity ko04662 B cell receptor signaling pathway ko04664 Fc epsilon RI signaling pathway ko04666 Fc gamma R-mediated phagocytosis ko04672 Intestinal immune…	--	--	--	IPR013106 [Immunoglobulin V-set domain]
A0A5C2GFW9	IG c998_heavy_IGHV4-39_IGHD3-3_IGHJ4 (Fragment)		8260.3	0	20154.6	91996	34304.6	48694.9	0.243562548751254	0.148604246210169	-2.03764	Nonsignificant	None	--	--	immunoglobulin heavy chain	--	ko04020 Calcium signaling pathway ko04064 NF-kappa B signaling pathway ko04072 Phospholipase D signaling pathway ko04145 Phagosome ko04151 PI3K-Akt signaling pathway ko04640 Hematopoietic cell lineage ko04650 Natural killer cell mediated cytotoxicity ko04662 B cell receptor signaling pathway ko04664 Fc epsilon RI signaling pathway ko04666 Fc gamma R-mediated phagocytosis ko04672 Intestinal immune…	--	--	--	IPR013106 [Immunoglobulin V-set domain]
A0A5C2GFX4	IGH + IGL c71_light_IGKV1-9_IGKJ2 (Fragment)		45807.7	0	44405.7	179620	152120	0	0.271939909603961	0.0127493477936304	-1.87864	Significant	down	--	--	--	--	--	--	--	--	IPR013106 [Immunoglobulin V-set domain]
A0A5C2GFZ5	IG c514_heavy_IGHV3-21_IGHD6-19_IGHJ4 (Fragment)		0	49873	18359.1	136900	0	87308.7	0.30432405165366	0.117430722583574	-1.71632	Nonsignificant	None	--	--	immunoglobulin heavy chain	--	ko04020 Calcium signaling pathway ko04064 NF-kappa B signaling pathway ko04072 Phospholipase D signaling pathway ko04145 Phagosome ko04151 PI3K-Akt signaling pathway ko04640 Hematopoietic cell lineage ko04650 Natural killer cell mediated cytotoxicity ko04662 B cell receptor signaling pathway ko04664 Fc epsilon RI signaling pathway ko04666 Fc gamma R-mediated phagocytosis ko04672 Intestinal immune…	--	--	--	IPR013106 [Immunoglobulin V-set domain]
A0A5C2GG89	IG c190_heavy_IGHV5-51_IGHD4-17_IGHJ4 (Fragment)		92529.2	0	92860.8	203530	22537.7	156570	0.726757974972147	0.586264911688689	-0.460453	Nonsignificant	None	--	--	--	--	--	--	--	--	IPR013106 [Immunoglobulin V-set domain]
A0A5C2GM99	IG c635_heavy_IGHV3-66_IGHD6-6_IGHJ6 (Fragment)		91195.3	0	27895.8	0	17711.1	158720	0.675001757062826	0.746265498730132	-0.567037	Nonsignificant	None	--	--	--	--	--	--	--	--	IPR013106 [Immunoglobulin V-set domain]
A0A5C2GGB6	IGH + IGL c429_light_IGKV4-1_IGKJ2 (Fragment)		3.15363e+06	1.67844e+06	2.49087e+06	2243900	1.71578e+06	2.99162e+06	1.05346513254207	0.837112221463084	0.0751425648043883	Nonsignificant	None	--	--	--	--	--	--	--	--	IPR013106 [Immunoglobulin V-set domain]
A0A5C2GGD6	IG c654_heavy_IGHV3-23_IGHD3-16_IGHJ4 (Fragment)		137408	34031	241744	251350	304824	323580	0.469658396590593	0.0712315703436473	-1.09032	Nonsignificant	None	--	--	immunoglobulin heavy chain	--	ko04020 Calcium signaling pathway ko04064 NF-kappa B signaling pathway ko04072 Phospholipase D signaling pathway ko04145 Phagosome ko04151 PI3K-Akt signaling pathway ko04640 Hematopoietic cell lineage ko04650 Natural killer cell mediated cytotoxicity ko04662 B cell receptor signaling pathway ko04664 Fc epsilon RI signaling pathway ko04666 Fc gamma R-mediated phagocytosis ko04672 Intestinal immune…	--	--	--	IPR013106 [Immunoglobulin V-set domain]
A0A5C2GGE1	IG c1155_heavy_IGHV3-7_IGHD5-18_IGHJ2 (Fragment)		1.37849e+06	929082	830995	1725400	1.11558e+06	2.2172e+06	0.620493353681905	0.150525962471863	-0.688512	Nonsignificant	None	--	--	immunoglobulin heavy chain	--	ko04020 Calcium signaling pathway ko04064 NF-kappa B signaling pathway ko04072 Phospholipase D signaling pathway ko04145 Phagosome ko04151 PI3K-Akt signaling pathway ko04640 Hematopoietic cell lineage ko04650 Natural killer cell mediated cytotoxicity ko04662 B cell receptor signaling pathway ko04664 Fc epsilon RI signaling pathway ko04666 Fc gamma R-mediated phagocytosis ko04672 Intestinal immune…	--	--	--	IPR013106 [Immunoglobulin V-set domain]
A0A5C2GGE4	IG c769_heavy_IGHV4-61_IGHD3-16_IGHJ6 (Fragment)		65033.6	0	22169.2	141410	53337.5	169252	0.359352395248569	0.202711476982749	-1.47653	Nonsignificant	None	--	--	immunoglobulin heavy chain	--	ko04020 Calcium signaling pathway ko04064 NF-kappa B signaling pathway ko04072 Phospholipase D signaling pathway ko04145 Phagosome ko04151 PI3K-Akt signaling pathway ko04640 Hematopoietic cell lineage ko04650 Natural killer cell mediated cytotoxicity ko04662 B cell receptor signaling pathway ko04664 Fc epsilon RI signaling pathway ko04666 Fc gamma R-mediated phagocytosis ko04672 Intestinal immune…	--	--	--	IPR013106 [Immunoglobulin V-set domain]
A0A5C2GGF4	IG c89_heavy_IGHV5-51_IGHD4-23_IGHJ4 (Fragment)		0	0	0	115160	10230.3	8626.8	#NAME?	0	#NAME?	Significant	down	--	--	--	--	--	--	--	--	IPR013106 [Immunoglobulin V-set domain]
A0A5C2GGF5	IGL c499_light_IGKV1-5_IGKJ2 (Fragment)		714770	1573784	1.16199e+06	1751500	1.61922e+06	1961496	0.647112150895964	0.0788262839882469	-0.627912	Nonsignificant	None	--	--	--	--	--	--	--	--	IPR013106 [Immunoglobulin V-set domain]
A0A5C2GGJ4	IGL c549_light_IGKV2-28_IGKJ4 (Fragment)		37519.1	55106.9	45099.6	17814	68336.7	29459.5	1.19129280980398	0.67083519916052	0.252528059156977	Nonsignificant	None	--	--	--	--	--	--	--	--	IPR013106 [Immunoglobulin V-set domain]
A0A5C2GGK1	IGL c559_light_IGLV1-47_IGLJ1 (Fragment)		46919.9	59553.2	42723.2	108280	81342.8	45822.1	0.633678198168659	0.200566237654342	-0.658178	Nonsignificant	None	--	--	--	--	--	--	--	--	IPR013106 [Immunoglobulin V-set domain]
A0A5C2GKT7	IG c165_heavy_IGHV4-61_IGHD1-26_IGHJ4 (Fragment)		0	14971.3	78145	11544	59218.5	48968.5	1.16656880841219	0.839219789235276	0.222271405159527	Nonsignificant	None	--	--	immunoglobulin heavy chain	--	ko04020 Calcium signaling pathway ko04064 NF-kappa B signaling pathway ko04072 Phospholipase D signaling pathway ko04145 Phagosome ko04151 PI3K-Akt signaling pathway ko04640 Hematopoietic cell lineage ko04650 Natural killer cell mediated cytotoxicity ko04662 B cell receptor signaling pathway ko04664 Fc epsilon RI signaling pathway ko04666 Fc gamma R-mediated phagocytosis ko04672 Intestinal immune…	--	--	--	IPR013106 [Immunoglobulin V-set domain]
A0A5C2GGQ0	IG c442_heavy_IGHV3-30_IGHD4-11_IGHJ6 (Fragment)		176010	74012	259847	259320	508068	7720.7	0.657801636208163	0.596880664080876	-0.604275	Nonsignificant	None	--	--	--	--	--	--	--	--	IPR013106 [Immunoglobulin V-set domain]
A0A5C2GGR9	IG c30_heavy_IGHV3-23_IGHD2-2_IGHJ3 (Fragment)		228365	0	75500.9	0	193978	79195.3	1.11235586520049	0.887192202365358	0.153618409308618	Nonsignificant	None	--	--	--	--	--	--	--	--	IPR013106 [Immunoglobulin V-set domain]
A0A5C2GGT1	IGH + IGL c391_light_IGKV4-1_IGKJ1 (Fragment)		188088	58127.6	95794	39788	0	42937.9	2.75616785875604	0.200432447680528	1.46266375510329	Nonsignificant	None	--	--	--	--	--	--	--	--	IPR013106 [Immunoglobulin V-set domain]
A0A5C2GGU3	IG c1032_heavy_IGHV3-30_IGHD1-1_IGHJ6 (Fragment)		66460.1	0	257910	205320	419890	380069	0.483999872672227	0.217274628460127	-1.04692	Nonsignificant	None	--	--	--	--	--	--	--	--	IPR013106 [Immunoglobulin V-set domain]
A0A5C2GGU8	IG c1323_heavy_IGHV5-51_IGHD2-15_IGHJ4 (Fragment)		401376	31304.8	246667	395330	2.08851e+06	573874	0.222175382515069	0.221339217293787	-2.17023	Nonsignificant	None	--	--	--	--	--	--	--	--	IPR013106 [Immunoglobulin V-set domain]
A0A5C2GGY7	IG c441_heavy_IGHV4-39_IGHD3-9_IGHJ4 (Fragment)		65142.2	0	21720	405600	149469	0	0.156488984884945	0.213286235741448	-2.67587	Nonsignificant	None	--	--	immunoglobulin heavy chain	--	ko04020 Calcium signaling pathway ko04064 NF-kappa B signaling pathway ko04072 Phospholipase D signaling pathway ko04145 Phagosome ko04151 PI3K-Akt signaling pathway ko04640 Hematopoietic cell lineage ko04650 Natural killer cell mediated cytotoxicity ko04662 B cell receptor signaling pathway ko04664 Fc epsilon RI signaling pathway ko04666 Fc gamma R-mediated phagocytosis ko04672 Intestinal immune…	--	--	--	IPR013106 [Immunoglobulin V-set domain]
A0A5C2GH37	IG c425_heavy_IGHV3-30_IGHD3-3_IGHJ3 (Fragment)		348529	124688	488142	11571	511692	76443.8	1.60304712032805	0.558990593374954	0.680816833018652	Nonsignificant	None	--	--	immunoglobulin heavy chain	--	ko04020 Calcium signaling pathway ko04064 NF-kappa B signaling pathway ko04072 Phospholipase D signaling pathway ko04145 Phagosome ko04151 PI3K-Akt signaling pathway ko04640 Hematopoietic cell lineage ko04650 Natural killer cell mediated cytotoxicity ko04662 B cell receptor signaling pathway ko04664 Fc epsilon RI signaling pathway ko04666 Fc gamma R-mediated phagocytosis ko04672 Intestinal immune…	--	--	--	IPR013106 [Immunoglobulin V-set domain]
A0A5C2GH40	IG c658_heavy_IGHV3-66_IGHD6-6_IGHJ2 (Fragment)		43131.2	20194.4	69307.7	44178	53605.1	165899	0.503004183443485	0.352857200419534	-0.991358	Nonsignificant	None	--	--	immunoglobulin heavy chain	--	ko04020 Calcium signaling pathway ko04064 NF-kappa B signaling pathway ko04072 Phospholipase D signaling pathway ko04145 Phagosome ko04151 PI3K-Akt signaling pathway ko04640 Hematopoietic cell lineage ko04650 Natural killer cell mediated cytotoxicity ko04662 B cell receptor signaling pathway ko04664 Fc epsilon RI signaling pathway ko04666 Fc gamma R-mediated phagocytosis ko04672 Intestinal immune…	--	--	--	IPR013106 [Immunoglobulin V-set domain]
A0A5C2GLV0	IG c180_heavy_IGHV5-51_IGHD6-19_IGHJ4 (Fragment)		0	0	0	32894	41987.8	286047	#NAME?	0	#NAME?	Significant	down	--	--	--	--	--	--	--	--	IPR013106 [Immunoglobulin V-set domain]
A0A5C2GH60	IG c544_heavy_IGHV3-7_IGHD3-3_IGHJ3 (Fragment)		10526.7	9460.8	13007.9	40785	30157.7	38620	0.301155411467589	0.00170108120039935	-1.73142	Significant	down	--	--	immunoglobulin heavy chain	--	ko04020 Calcium signaling pathway ko04064 NF-kappa B signaling pathway ko04072 Phospholipase D signaling pathway ko04145 Phagosome ko04151 PI3K-Akt signaling pathway ko04640 Hematopoietic cell lineage ko04650 Natural killer cell mediated cytotoxicity ko04662 B cell receptor signaling pathway ko04664 Fc epsilon RI signaling pathway ko04666 Fc gamma R-mediated phagocytosis ko04672 Intestinal immune…	--	--	--	IPR013106 [Immunoglobulin V-set domain]
A0A5C2GH73	IG c534_light_IGKV1D-12_IGKJ4 (Fragment)		52895.5	88841.2	0	16393	134548	150285	0.705798899896125	0.635343839163763	-0.502671	Nonsignificant	None	--	--	--	--	--	--	--	--	IPR013106 [Immunoglobulin V-set domain]
A0A5C2GHB5	IG c626_heavy_IGHV3-53_IGHD6-13_IGHJ3 (Fragment)		169260	0	93909.8	263860	319125	354571	0.421047239621475	0.0262883033261286	-1.24795	Significant	down	--	--	immunoglobulin heavy chain	--	ko04020 Calcium signaling pathway ko04064 NF-kappa B signaling pathway ko04072 Phospholipase D signaling pathway ko04145 Phagosome ko04151 PI3K-Akt signaling pathway ko04640 Hematopoietic cell lineage ko04650 Natural killer cell mediated cytotoxicity ko04662 B cell receptor signaling pathway ko04664 Fc epsilon RI signaling pathway ko04666 Fc gamma R-mediated phagocytosis ko04672 Intestinal immune…	--	--	--	IPR013106 [Immunoglobulin V-set domain]
A0A5C2GHB7	IG c677_heavy_IGHV3-9_IGHD6-13_IGHJ4 (Fragment)		80509.9	60106.4	72091.6	382950	168999	110335	0.321172854940956	0.211668754097264	-1.63858	Nonsignificant	None	--	--	--	--	--	--	--	--	IPR013106 [Immunoglobulin V-set domain]
A0A5C2GHC0	IGH + IGL c581_light_IGKV3-15_IGKJ1 (Fragment)		30587.7	0	23374.2	18541	0	43488.2	0.869943510475712	0.785452955894424	-0.201006	Nonsignificant	None	--	--	--	--	--	--	--	--	IPR013106 [Immunoglobulin V-set domain]
A0A5C2GHC2	IG c308_heavy_IGHV3-33_IGHD3-3_IGHJ4 (Fragment)		31358.2	8666.6	42861.7	0	115489	11919.1	0.433705391773273	0.440892278921547	-1.20521	Nonsignificant	None	--	--	--	--	--	--	--	--	IPR013106 [Immunoglobulin V-set domain]
A0A5C2GHD0	IG c493_heavy_IGHV3-33_IGHD3-3_IGHJ4 (Fragment)		0	37074	28396.1	74958	34584.3	45784	0.632250623365135	0.316301261508842	-0.661432	Nonsignificant	None	--	--	immunoglobulin heavy chain	--	ko04020 Calcium signaling pathway ko04064 NF-kappa B signaling pathway ko04072 Phospholipase D signaling pathway ko04145 Phagosome ko04151 PI3K-Akt signaling pathway ko04640 Hematopoietic cell lineage ko04650 Natural killer cell mediated cytotoxicity ko04662 B cell receptor signaling pathway ko04664 Fc epsilon RI signaling pathway ko04666 Fc gamma R-mediated phagocytosis ko04672 Intestinal immune…	--	--	--	IPR013106 [Immunoglobulin V-set domain]
A0A5C2GHE4	IG c288_light_IGKV1D-33_IGKJ3 (Fragment)		44740.3	58263.7	190679	80516	288383	447061	0.359923388326279	0.207461535537016	-1.47424	Nonsignificant	None	--	--	--	--	--	--	--	--	IPR013106 [Immunoglobulin V-set domain]
A0A5C2GHH5	IG c550_heavy_IGHV3-73_IGHD3-3_IGHJ4 (Fragment)		740636	423391	4031.6	1068200	710218	1.41254e+06	0.366052035075305	0.0837495426426745	-1.44988	Nonsignificant	None	--	--	--	--	--	--	--	--	IPR013106 [Immunoglobulin V-set domain]
A0A5C2GHI4	IGH + IGL c195_heavy_IGHV3-23_IGHD4-23_IGHJ3 (Fragment)		121719	128934	139775	29097	682917	159131	0.448177192923248	0.506778532114696	-1.15786	Nonsignificant	None	--	--	immunoglobulin heavy chain	--	ko04020 Calcium signaling pathway ko04064 NF-kappa B signaling pathway ko04072 Phospholipase D signaling pathway ko04145 Phagosome ko04151 PI3K-Akt signaling pathway ko04640 Hematopoietic cell lineage ko04650 Natural killer cell mediated cytotoxicity ko04662 B cell receptor signaling pathway ko04664 Fc epsilon RI signaling pathway ko04666 Fc gamma R-mediated phagocytosis ko04672 Intestinal immune…	--	--	--	IPR013106 [Immunoglobulin V-set domain]
A0A5C2GHI6	IG c437_heavy_IGHV3-74_IGHD5-24_IGHJ6 (Fragment)		39787.1	62979.9	262093	0	119437	151756	0.896925483764072	0.888747320928538	-0.15694	Nonsignificant	None	--	--	--	--	--	--	--	--	IPR013106 [Immunoglobulin V-set domain]
A0A5C2GHL6	IG c681_heavy_IGHV3-9_IGHD6-19_IGHJ4 (Fragment)		70457.4	90820	120130	368170	190767	159255	0.391827255107269	0.0941162352798097	-1.35171	Nonsignificant	None	--	--	--	--	--	--	--	--	IPR013106 [Immunoglobulin V-set domain]
A0A5C2GHN1	IG c342_light_IGKV1-27_IGKJ5 (Fragment)		32958.5	30461.5	90729.1	29475	163697	135906	0.468426957483054	0.268305253128839	-1.0941	Nonsignificant	None	--	--	--	--	--	--	--	--	IPR013106 [Immunoglobulin V-set domain]
A0A5C2GHN7	IG c59_light_IGKV3-15_IGKJ4 (Fragment)		134671	45393.3	8728.1	180050	115529	317984	0.307698350571147	0.114848374994078	-1.70041	Nonsignificant	None	--	--	--	--	--	--	--	--	IPR013106 [Immunoglobulin V-set domain]
A0A5C2GHP9	IG c792_light_IGKV4-1_IGKJ1 (Fragment)		274811	0	192306	175190	110532	279156	1.24040133954517	0.566369128785087	0.310806989071988	Nonsignificant	None	--	--	--	--	--	--	--	--	IPR013106 [Immunoglobulin V-set domain]
A0A5C2GHS0	IG c1327_light_IGKV1D-13_IGKJ2 (Fragment)		1.03958e+06	92600.3	165744	0	2.02855e+06	123059	0.402154428491338	0.485921403254064	-1.31418	Nonsignificant	None	--	--	--	--	--	--	--	--	IPR013106 [Immunoglobulin V-set domain]
A0A5C2GHT7	IG c1037_heavy_IGHV3-53_IGHD5-24_IGHJ4 (Fragment)		19466.3	10226.3	52944.4	260690	29098.5	216464	0.16323277415914	0.121997045895925	-2.615	Nonsignificant	None	--	--	immunoglobulin heavy chain	--	ko04020 Calcium signaling pathway ko04064 NF-kappa B signaling pathway ko04072 Phospholipase D signaling pathway ko04145 Phagosome ko04151 PI3K-Akt signaling pathway ko04640 Hematopoietic cell lineage ko04650 Natural killer cell mediated cytotoxicity ko04662 B cell receptor signaling pathway ko04664 Fc epsilon RI signaling pathway ko04666 Fc gamma R-mediated phagocytosis ko04672 Intestinal immune…	--	--	--	IPR013106 [Immunoglobulin V-set domain]
A0A5C2GHU7	IG c214_light_IGKV1-33_IGKJ5 (Fragment)		104307	755469	297894	0	0	0	Inf	0	Inf	Significant	up	--	--	--	--	--	--	--	--	IPR013106 [Immunoglobulin V-set domain]
A0A5C2GHU9	IG c340_light_IGLV3-25_IGLJ1 (Fragment)		869649	0	442080	273400	505855	0	1.68331016591227	0.388095113829732	0.75130103144814	Nonsignificant	None	--	--	--	--	--	--	--	--	IPR013106 [Immunoglobulin V-set domain]
A0A5C2GHX1	IGH + IGL c355_heavy_IGHV3-7_IGHD6-25_IGHJ4 (Fragment)		82104.4	0	344413	227000	6021.9	568865	0.797839370304978	0.831435350832826	-0.32583	Nonsignificant	None	--	--	immunoglobulin heavy chain	--	ko04020 Calcium signaling pathway ko04064 NF-kappa B signaling pathway ko04072 Phospholipase D signaling pathway ko04145 Phagosome ko04151 PI3K-Akt signaling pathway ko04640 Hematopoietic cell lineage ko04650 Natural killer cell mediated cytotoxicity ko04662 B cell receptor signaling pathway ko04664 Fc epsilon RI signaling pathway ko04666 Fc gamma R-mediated phagocytosis ko04672 Intestinal immune…	--	--	--	IPR013106 [Immunoglobulin V-set domain]
A0A5C2GHX6	IG c1219_light_IGLV3-25_IGLJ1 (Fragment)		26196.5	27369.4	20064.4	41682	48103.5	0	0.546712628059839	0.0125415090143062	-0.871145	Significant	down	--	--	--	--	--	--	--	--	IPR013106 [Immunoglobulin V-set domain]
A0A5C2GHY2	IG c257_light_IGKV3-15_IGKJ2 (Fragment)		24840.9	30463.7	22126.2	272700	345466	335306	0.0812093577216894	0.00557100420291467	-3.62221	Significant	down	--	--	--	--	--	--	--	--	IPR013106 [Immunoglobulin V-set domain]
A0A5C2GHZ6	IG c83_light_IGLV1-40_IGLJ3 (Fragment)		53447.3	53511.7	65605.2	111940	37978.4	249584	0.431947626874018	0.346676881518391	-1.21107	Nonsignificant	None	--	--	--	--	--	--	--	--	IPR013106 [Immunoglobulin V-set domain]
A0A5C2GI07	IG c760_heavy_IGHV3-74_IGHD2-21_IGHJ6 (Fragment)		274768	273024	0	772800	552079	550978	0.4380336895724	0.0413291742692893	-1.19089	Significant	down	--	--	--	--	--	--	--	--	IPR013106 [Immunoglobulin V-set domain]
A0A5C2GPL6	IG c1335_heavy_IGHV1-46_IGHD3-3_IGHJ4 (Fragment)		8747.3	16809.6	0	0	9475.9	25574.5	0.729147170931002	0.650647762809614	-0.455718	Nonsignificant	None	--	--	--	--	--	--	--	--	IPR013106 [Immunoglobulin V-set domain]
A0A5C2GI86	IG c924_heavy_IGHV4-39_IGHD2-15_IGHJ3 (Fragment)		18445.3	14471.1	13895.4	31569	12220.4	59323.2	0.453987194581457	0.302963412233118	-1.13928	Nonsignificant	None	--	--	immunoglobulin heavy chain	--	ko04020 Calcium signaling pathway ko04064 NF-kappa B signaling pathway ko04072 Phospholipase D signaling pathway ko04145 Phagosome ko04151 PI3K-Akt signaling pathway ko04640 Hematopoietic cell lineage ko04650 Natural killer cell mediated cytotoxicity ko04662 B cell receptor signaling pathway ko04664 Fc epsilon RI signaling pathway ko04666 Fc gamma R-mediated phagocytosis ko04672 Intestinal immune…	--	--	--	IPR013106 [Immunoglobulin V-set domain]
A0A5C2GI87	IG c223_heavy_IGHV4-59B_IGHD4-11_IGHJ6 (Fragment)		0	4990.9	24041.3	23312	44107.4	0	0.430620859871194	0.306542113882454	-1.21551	Nonsignificant	None	--	--	immunoglobulin heavy chain	--	ko04020 Calcium signaling pathway ko04064 NF-kappa B signaling pathway ko04072 Phospholipase D signaling pathway ko04145 Phagosome ko04151 PI3K-Akt signaling pathway ko04640 Hematopoietic cell lineage ko04650 Natural killer cell mediated cytotoxicity ko04662 B cell receptor signaling pathway ko04664 Fc epsilon RI signaling pathway ko04666 Fc gamma R-mediated phagocytosis ko04672 Intestinal immune…	--	--	--	IPR013106 [Immunoglobulin V-set domain]
A0A7T0LN99	Immunglobulin heavy chain variable region (Fragment)		18679.9	0	27842	28582	11879.6	23494.8	1.09110034335891	0.805821094729975	0.12578378562982	Nonsignificant	None	--	--	immunoglobulin heavy chain	--	ko04020 Calcium signaling pathway ko04064 NF-kappa B signaling pathway ko04072 Phospholipase D signaling pathway ko04145 Phagosome ko04151 PI3K-Akt signaling pathway ko04640 Hematopoietic cell lineage ko04650 Natural killer cell mediated cytotoxicity ko04662 B cell receptor signaling pathway ko04664 Fc epsilon RI signaling pathway ko04666 Fc gamma R-mediated phagocytosis ko04672 Intestinal immune…	--	--	--	IPR013106 [Immunoglobulin V-set domain]
A0A5C2GIF4	IG c1154_light_IGLV3-25_IGLJ2 (Fragment)		65224.7	107700	168044	0	355036	238908	0.382716970199925	0.0507021789737356	-1.38565	Nonsignificant	None	--	--	--	--	--	--	--	--	IPR013106 [Immunoglobulin V-set domain]
A0A5C2GIL6	IG c660_heavy_IGHV3-13_IGHD6-13_IGHJ3 (Fragment)		0	0	0	18657	6158.9	20229	#NAME?	0	#NAME?	Significant	down	--	--	immunoglobulin heavy chain	--	ko04020 Calcium signaling pathway ko04064 NF-kappa B signaling pathway ko04072 Phospholipase D signaling pathway ko04145 Phagosome ko04151 PI3K-Akt signaling pathway ko04640 Hematopoietic cell lineage ko04650 Natural killer cell mediated cytotoxicity ko04662 B cell receptor signaling pathway ko04664 Fc epsilon RI signaling pathway ko04666 Fc gamma R-mediated phagocytosis ko04672 Intestinal immune…	--	--	--	IPR013106 [Immunoglobulin V-set domain]
A0A5C2GIQ7	IG c885_light_IGLV1-47_IGLJ3 (Fragment)		2.76564e+06	3.33907e+06	3.67828e+06	2067900	2.51827e+06	3.55044e+06	1.20234186172748	0.345247860147695	0.265847155696518	Nonsignificant	None	--	--	--	--	--	--	--	--	IPR013106 [Immunoglobulin V-set domain]
A0A5C2GRE8	IG c1922_heavy_IGHV4-4_IGHD5-18_IGHJ2 (Fragment)		49021.4	0	22180	24527	50945.5	90575.4	0.643200546348373	0.513445851325205	-0.636659	Nonsignificant	None	--	--	immunoglobulin heavy chain	--	ko04020 Calcium signaling pathway ko04064 NF-kappa B signaling pathway ko04072 Phospholipase D signaling pathway ko04145 Phagosome ko04151 PI3K-Akt signaling pathway ko04640 Hematopoietic cell lineage ko04650 Natural killer cell mediated cytotoxicity ko04662 B cell receptor signaling pathway ko04664 Fc epsilon RI signaling pathway ko04666 Fc gamma R-mediated phagocytosis ko04672 Intestinal immune…	--	--	--	IPR013106 [Immunoglobulin V-set domain]
A0A7S5C0C8	IGH c1507_heavy_IGHV3-21_IGHD3-10_IGHJ4 (Fragment)		196459	36433.8	214080	659300	344201	1.01921e+06	0.220977537334367	0.0608683853550572	-2.17803	Nonsignificant	None	--	--	immunoglobulin heavy chain	--	ko04020 Calcium signaling pathway ko04064 NF-kappa B signaling pathway ko04072 Phospholipase D signaling pathway ko04145 Phagosome ko04151 PI3K-Akt signaling pathway ko04640 Hematopoietic cell lineage ko04650 Natural killer cell mediated cytotoxicity ko04662 B cell receptor signaling pathway ko04664 Fc epsilon RI signaling pathway ko04666 Fc gamma R-mediated phagocytosis ko04672 Intestinal immune…	--	--	--	IPR013106 [Immunoglobulin V-set domain]
A0A5C2GIX1	IG c24_light_IGKV1-16_IGKJ2 (Fragment)		381651	216952	327078	368000	269886	575396	0.762955540183112	0.401562624690684	-0.390329	Nonsignificant	None	--	--	--	--	--	--	--	--	IPR013106 [Immunoglobulin V-set domain]
A0A5C2GIX8	IG c75_heavy_IGHV3-23_IGHD1-26_IGHJ3 (Fragment)		336276	77325	268414	833160	388065	35464.3	0.542707450225967	0.475392778318065	-0.881753	Nonsignificant	None	--	--	immunoglobulin heavy chain	--	ko04020 Calcium signaling pathway ko04064 NF-kappa B signaling pathway ko04072 Phospholipase D signaling pathway ko04145 Phagosome ko04151 PI3K-Akt signaling pathway ko04640 Hematopoietic cell lineage ko04650 Natural killer cell mediated cytotoxicity ko04662 B cell receptor signaling pathway ko04664 Fc epsilon RI signaling pathway ko04666 Fc gamma R-mediated phagocytosis ko04672 Intestinal immune…	--	--	--	IPR013106 [Immunoglobulin V-set domain]
A0A7S5C033	IGH c1703_heavy_IGHV4-59B_IGHD3-22_IGHJ5 (Fragment)		88634.7	0	26883.1	0	118137	6314.7	0.928216155061333	0.950608141034162	-0.107467	Nonsignificant	None	--	--	immunoglobulin heavy chain	--	ko04020 Calcium signaling pathway ko04064 NF-kappa B signaling pathway ko04072 Phospholipase D signaling pathway ko04145 Phagosome ko04151 PI3K-Akt signaling pathway ko04640 Hematopoietic cell lineage ko04650 Natural killer cell mediated cytotoxicity ko04662 B cell receptor signaling pathway ko04664 Fc epsilon RI signaling pathway ko04666 Fc gamma R-mediated phagocytosis ko04672 Intestinal immune…	--	--	--	IPR013106 [Immunoglobulin V-set domain]
A0A5C2GJ12	IG c319_light_IGLV3-21_IGLJ3 (Fragment)		3861.1	148992	0	12935	23516.7	0	4.19331060005432	0.507670824916483	2.06809	Nonsignificant	None	--	--	--	--	--	--	--	--	IPR013106 [Immunoglobulin V-set domain]
A0A5C2GJ29	IG c451_light_IGLV1-44_IGLJ1 (Fragment)		289439	245383	260788	116800	165448	240255	1.52268798199438	0.0754945195742279	0.606620345668531	Nonsignificant	None	--	--	--	--	--	--	--	--	IPR013106 [Immunoglobulin V-set domain]
A0A5C2GJ35	IG c883_light_IGKV1-16_IGKJ4 (Fragment)		293277	168491	269046	66524	383882	176812	1.16516580673201	0.748595540300582	0.220535269496851	Nonsignificant	None	--	--	--	--	--	--	--	--	IPR013106 [Immunoglobulin V-set domain]
A0A5C2GJ36	IG c844_light_IGKV2D-29_IGKJ4 (Fragment)		0	0	0	414510	634164	459969	#NAME?	0	#NAME?	Significant	down	--	--	--	--	--	--	--	--	IPR013106 [Immunoglobulin V-set domain]
A0A5C2GJ44	IG c1108_light_IGLV3-21_IGLJ3 (Fragment)		527565	323890	943805	421720	183106	401742	1.78354685602307	0.254533303208846	0.834749117719025	Nonsignificant	None	--	--	--	--	--	--	--	--	IPR013106 [Immunoglobulin V-set domain]
A0A5C2GJ49	IG c1099_light_IGKV2-28_IGKJ2 (Fragment)		21530.1	0	75695.9	39736	65168.8	203514	0.472859972958864	0.487946167780677	-1.08052	Nonsignificant	None	--	--	--	--	--	--	--	--	IPR013106 [Immunoglobulin V-set domain]
A0A5C2GJ51	IG c360_light_IGKV3-20_IGKJ2 (Fragment)		24725	29270.2	11855.5	124190	163855	205088	0.133535293601142	0.00399876532588107	-2.90471	Significant	down	--	--	--	--	--	--	--	--	IPR013106 [Immunoglobulin V-set domain]
A0A5C2GN14	IG c1134_light_IGLV4-69_IGLJ2 (Fragment)		62254.3	18549.7	115442	228120	60135.4	115386	0.486188101261244	0.29058343185295	-1.04041	Nonsignificant	None	--	--	pre-B lymphocyte gene	--	--	--	--	--	IPR013106 [Immunoglobulin V-set domain]
A0A5C2GJA4	IG c294_light_IGKV1-5_IGKJ3 (Fragment)		21621.4	49417.9	98595.4	98412	139278	143672	0.444812919172052	0.0575177982900559	-1.16873	Nonsignificant	None	--	--	--	--	--	--	--	--	IPR013106 [Immunoglobulin V-set domain]
A0A5C2GY85	IG c680_light_IGLV1-40_IGLJ3 (Fragment)		66560.1	62723.4	0	0	39098.4	47012.1	1.50136742905917	0.0390807263984017	0.586277090357757	Significant	up	--	--	--	--	--	--	--	--	IPR013106 [Immunoglobulin V-set domain]
A0A5C2GJF5	IG c675_light_IGKV3-11_IGKJ4 (Fragment)		0	71870.3	71650.5	136810	183970	157938	0.449704053016654	0.0232766481312102	-1.15295	Significant	down	--	--	--	--	--	--	--	--	IPR013106 [Immunoglobulin V-set domain]
A0A5C2GJF6	IG c149_light_IGKV3-20_IGKJ3 (Fragment)		0	0	0	42578	40987	46560.6	#NAME?	0	#NAME?	Significant	down	--	--	--	--	--	--	--	--	IPR013106 [Immunoglobulin V-set domain]
A0A5C2GJG3	IG c830_light_IGKV3-20_IGKJ3 (Fragment)		0	129447	65196.3	297720	356702	0	0.297427364562607	0.0341518850442865	-1.74939	Significant	down	--	--	--	--	--	--	--	--	IPR013106 [Immunoglobulin V-set domain]
A0A5C2GJM6	IG c650_light_IGKV4-1_IGKJ1 (Fragment)		115925	118129	113005	65808	155975	142139	0.953661249574772	0.859727837963195	-0.0684512	Nonsignificant	None	--	--	--	--	--	--	--	--	IPR013106 [Immunoglobulin V-set domain]
A0A5C2GJN0	IG c859_light_IGKV1-39_IGKJ2 (Fragment)		89587.7	55318.8	0	6322	39941.1	33644.7	2.72013182693054	0.0890505845679391	1.44367657112647	Nonsignificant	None	--	--	--	--	--	--	--	--	IPR013106 [Immunoglobulin V-set domain]
A0A5C2GJP0	IG c791_light_IGKV1-27_IGKJ1 (Fragment)		93418.4	80434.9	71740.6	0	203488	218141	0.388326176158679	0.000946815414228194	-1.36466	Significant	down	--	--	--	--	--	--	--	--	IPR013106 [Immunoglobulin V-set domain]
A0A5C2GJP1	IG c488_heavy_IGHV3-49_IGHD3-10_IGHJ6 (Fragment)		264036	67419.5	193261	362030	243023	209706	0.644014400335412	0.260232036402083	-0.634835	Nonsignificant	None	--	--	--	--	--	--	--	--	IPR013106 [Immunoglobulin V-set domain]
A0A5C2GJP9	IG c1141_heavy_IGHV3-49_IGHD3-10_IGHJ6 (Fragment)		129905	95652.3	230151	325140	471355	452882	0.364748612348617	0.0123987416209115	-1.45503	Significant	down	--	--	--	--	--	--	--	--	IPR013106 [Immunoglobulin V-set domain]
A0A5C2GKL5	IG c950_light_IGKV1-5_IGKJ1 (Fragment)		88124.9	191314	112146	113790	285342	0	0.654060156479404	0.428178588587708	-0.612505	Nonsignificant	None	--	--	--	--	--	--	--	--	IPR013106 [Immunoglobulin V-set domain]
A0A5C2GJR0	IG c1237_light_IGLV3-19_IGLJ2 (Fragment)		698607	739295	999188	805540	674064	1.1373e+06	0.931288054545115	0.737678700718474	-0.102701	Nonsignificant	None	--	--	--	--	--	--	--	--	IPR013106 [Immunoglobulin V-set domain]
A0A5C2GJR5	IG c837_light_IGKV1-39_IGKJ2 (Fragment)		129230	186211	295527	440770	468801	526117	0.425557513114616	0.00744013902703005	-1.23257	Significant	down	--	--	--	--	--	--	--	--	IPR013106 [Immunoglobulin V-set domain]
A0A5C2GJR6	IG c1143_heavy_IGHV3-23_IGHD1-26_IGHJ6 (Fragment)		72498	0	85256.8	196800	176004	217112	0.401128567265752	0.0052228146893085	-1.31786	Significant	down	--	--	--	--	--	--	--	--	IPR013106 [Immunoglobulin V-set domain]
A0A5C2GJS5	IG c1285_heavy_IGHV3-23_IGHD3-3_IGHJ4 (Fragment)		47842.5	0	298768	172440	154163	177676	1.03100631078473	0.973578518252314	0.0440531634625405	Nonsignificant	None	--	--	--	--	--	--	--	--	IPR013106 [Immunoglobulin V-set domain]
A0A5C2GJU5	IG c1141_light_IGKV3-15_IGKJ1 (Fragment)		1.04333e+06	2.99328e+06	443290	577160	3.13264e+06	2020022	0.781855688318526	0.716229226205022	-0.355026	Nonsignificant	None	--	--	--	--	--	--	--	--	IPR013106 [Immunoglobulin V-set domain]
A0A5C2GJX3	IG c121_heavy_IGHV3-74_IGHD6-13_IGHJ4 (Fragment)		0	334844	209184	845810	818523	997452	0.306577416786953	0.00558055186030862	-1.70568	Significant	down	--	--	--	--	--	--	--	--	IPR013106 [Immunoglobulin V-set domain]
A0A5C2GJY3	IG c727_heavy_IGHV3-74_IGHD4-23_IGHJ6 (Fragment)		43771.4	47030.8	104430	113900	94387.7	263079	0.414182118893397	0.180450923204129	-1.27166	Nonsignificant	None	--	--	immunoglobulin heavy chain	--	ko04020 Calcium signaling pathway ko04064 NF-kappa B signaling pathway ko04072 Phospholipase D signaling pathway ko04145 Phagosome ko04151 PI3K-Akt signaling pathway ko04640 Hematopoietic cell lineage ko04650 Natural killer cell mediated cytotoxicity ko04662 B cell receptor signaling pathway ko04664 Fc epsilon RI signaling pathway ko04666 Fc gamma R-mediated phagocytosis ko04672 Intestinal immune…	--	--	--	IPR013106 [Immunoglobulin V-set domain]
A0A5C2GJY8	IGH + IGL c327_light_IGLV6-57_IGLJ2 (Fragment)		4194.1	0	15232.2	41280	0	91701.7	0.146082506089184	0.158807435978671	-2.77514	Nonsignificant	None	--	--	pre-B lymphocyte gene	--	--	--	--	--	IPR013106 [Immunoglobulin V-set domain]
A0A5C2GJZ5	IG c22_heavy_IGHV3-9_IGHD5-12_IGHJ5 (Fragment)		357812	394746	0	0	44942.9	77170	6.16280180062876	0.0059907659632478	2.62358639392204	Significant	up	--	--	--	--	--	--	--	--	IPR013106 [Immunoglobulin V-set domain]
A0A5C2GK01	IG c1003_heavy_IGHV3-30_IGHD5-12_IGHJ6 (Fragment)		50075.7	9982.2	81376.7	90654	61520.6	122884	0.51419787848921	0.177116989021788	-0.959604	Nonsignificant	None	--	--	--	--	--	--	--	--	IPR013106 [Immunoglobulin V-set domain]
A0A5C2GK08	IG c197_light_IGLV2-14_IGLJ1 (Fragment)		79700.3	28197.1	0	18054	19890.3	24702.3	2.58347779448526	0.420272422393453	1.36931448356007	Nonsignificant	None	--	--	pre-B lymphocyte gene	--	--	--	--	--	IPR013106 [Immunoglobulin V-set domain]
A0A5C2GK18	IG c286_light_IGKV3-11_IGKJ1 (Fragment)		74532.8	101040	37475.4	1400.4	26299.1	149997	1.19894156847981	0.823562718808591	0.261761349395533	Nonsignificant	None	--	--	--	--	--	--	--	--	IPR013106 [Immunoglobulin V-set domain]
A0A5C2GK82	IG c307_light_IGLV1-51_IGLJ2 (Fragment)		253406	60403.2	76200.2	76614	102126	162577	1.14266050933356	0.820275897881267	0.192396834652943	Nonsignificant	None	--	--	--	--	--	--	--	--	IPR013106 [Immunoglobulin V-set domain]
A0A5C2GK98	IG c939_light_IGKV3-20_IGKJ2 (Fragment)		482567	284469	240668	0	0	0	Inf	0	Inf	Significant	up	--	--	--	--	--	--	--	--	IPR013106 [Immunoglobulin V-set domain]
A0A5C2GKA1	IGH + IGL c447_light_IGLV3-25_IGLJ3 (Fragment)		107539	104126	33123.3	46484	19963.3	49905.5	2.10384193590528	0.175461398459814	1.07302631734325	Nonsignificant	None	--	--	--	--	--	--	--	--	IPR013106 [Immunoglobulin V-set domain]
A0A5C2GKA2	IG c756_light_IGKV1-12_IGKJ3 (Fragment)		14827.5	32949	5225.7	33457	23706.4	63151.5	0.440528978538818	0.193689139726734	-1.18269	Nonsignificant	None	--	--	--	--	--	--	--	--	IPR013106 [Immunoglobulin V-set domain]
A0A5C2GKA9	IG c293_heavy_IGHV3-48_IGHD2-2_IGHJ4 (Fragment)		73924.6	0	12301.1	48860	84674.8	59442.5	0.670226757240359	0.485688155867355	-0.577279	Nonsignificant	None	--	--	--	--	--	--	--	--	IPR013106 [Immunoglobulin V-set domain]
A0A5C2GKE9	IGH + IGL c507_light_IGKV1-5_IGKJ1 (Fragment)		20998.6	53145.9	1.1774e+06	252880	2215465	147035	0.478532279113082	0.587858154542058	-1.06331	Nonsignificant	None	--	--	--	--	--	--	--	--	IPR013106 [Immunoglobulin V-set domain]
A0A5C2GKF0	IG c306_light_IGLV2-23_IGLJ2 (Fragment)		37002.1	174635	65074	26306	26273.5	88226.2	1.96519743163807	0.387769982072627	0.974674258711315	Nonsignificant	None	--	--	--	--	--	--	--	--	IPR013106 [Immunoglobulin V-set domain]
A0A5C2GKJ4	IG c52_heavy_IGHV4-34_IGHD3-22_IGHJ4 (Fragment)		37871.1	48697.3	69022.6	196230	64221.5	111909	0.417850218887224	0.142554685357625	-1.25894	Nonsignificant	None	--	--	immunoglobulin heavy chain	--	ko04020 Calcium signaling pathway ko04064 NF-kappa B signaling pathway ko04072 Phospholipase D signaling pathway ko04145 Phagosome ko04151 PI3K-Akt signaling pathway ko04640 Hematopoietic cell lineage ko04650 Natural killer cell mediated cytotoxicity ko04662 B cell receptor signaling pathway ko04664 Fc epsilon RI signaling pathway ko04666 Fc gamma R-mediated phagocytosis ko04672 Intestinal immune…	--	--	--	IPR013106 [Immunoglobulin V-set domain]
A0A5C2GKL1	IG c36_light_IGLV3-25_IGLJ1 (Fragment)		0	127136	71489.1	510680	0	36932.1	0.362710575606346	0.540511386167633	-1.46311	Nonsignificant	None	--	--	--	--	--	--	--	--	IPR013106 [Immunoglobulin V-set domain]
A0A5C2GKL4	IG c1658_heavy_IGHV3-7_IGHD2-2_IGHJ6 (Fragment)		44938.7	0	44436.6	183150	160475	150810	0.271143949068289	0.00627753397821427	-1.88287	Significant	down	--	--	immunoglobulin heavy chain	--	ko04020 Calcium signaling pathway ko04064 NF-kappa B signaling pathway ko04072 Phospholipase D signaling pathway ko04145 Phagosome ko04151 PI3K-Akt signaling pathway ko04640 Hematopoietic cell lineage ko04650 Natural killer cell mediated cytotoxicity ko04662 B cell receptor signaling pathway ko04664 Fc epsilon RI signaling pathway ko04666 Fc gamma R-mediated phagocytosis ko04672 Intestinal immune…	--	--	--	IPR013106 [Immunoglobulin V-set domain]
A0A5C2GKQ6	IG c85_heavy_IGHV3-9_IGHD6-19_IGHJ6 (Fragment)		4.26243e+06	3.11263e+06	4.29747e+06	5969700	3.45636e+06	5.27125e+06	0.794195216478227	0.298286599045673	-0.332434	Nonsignificant	None	--	--	--	--	--	--	--	--	IPR013106 [Immunoglobulin V-set domain]
A0A5C2GKT1	IG c132_heavy_IGHV3-9_IGHD1-7_IGHJ3 (Fragment)		56614.7	17776.9	27215.2	177230	59895.9	219200	0.22266279428803	0.0736449939765134	-2.16707	Nonsignificant	None	--	--	immunoglobulin heavy chain	--	ko04020 Calcium signaling pathway ko04064 NF-kappa B signaling pathway ko04072 Phospholipase D signaling pathway ko04145 Phagosome ko04151 PI3K-Akt signaling pathway ko04640 Hematopoietic cell lineage ko04650 Natural killer cell mediated cytotoxicity ko04662 B cell receptor signaling pathway ko04664 Fc epsilon RI signaling pathway ko04666 Fc gamma R-mediated phagocytosis ko04672 Intestinal immune…	--	--	--	IPR013106 [Immunoglobulin V-set domain]
A0A5C2GKW4	IG c69_heavy_IGHV4-59B_IGHD3-16_IGHJ4 (Fragment)		242457	0	94240.6	129050	0	140226	1.25038000058676	0.694583367197272	0.322366608206253	Nonsignificant	None	--	--	immunoglobulin heavy chain	--	ko04020 Calcium signaling pathway ko04064 NF-kappa B signaling pathway ko04072 Phospholipase D signaling pathway ko04145 Phagosome ko04151 PI3K-Akt signaling pathway ko04640 Hematopoietic cell lineage ko04650 Natural killer cell mediated cytotoxicity ko04662 B cell receptor signaling pathway ko04664 Fc epsilon RI signaling pathway ko04666 Fc gamma R-mediated phagocytosis ko04672 Intestinal immune…	--	--	--	IPR013106 [Immunoglobulin V-set domain]
A0A5C2GKW8	IG c195_light_IGKV1-27_IGKJ4 (Fragment)		117470	79895	362489	254270	176405	390222	0.682002575475678	0.467180567115566	-0.552151	Nonsignificant	None	--	--	--	--	--	--	--	--	IPR013106 [Immunoglobulin V-set domain]
A0A5C2GL29	IG c265_heavy_IGHV3-74_IGHD4-23_IGHJ4 (Fragment)		257070	186156	109605	178670	171882	357955	0.78027487676191	0.523546228308932	-0.357946	Nonsignificant	None	--	--	--	--	--	--	--	--	IPR013106 [Immunoglobulin V-set domain]
A0A5C2GL78	IG c952_light_IGKV3-11_IGKJ5 (Fragment)		368298	387941	195023	392900	610317	402688	0.676618715577328	0.18118140833496	-0.563585	Nonsignificant	None	--	--	--	--	--	--	--	--	IPR013106 [Immunoglobulin V-set domain]
A0A5C2GL86	IG c86_heavy_IGHV5-51_IGHD3-16_IGHJ6 (Fragment)		72915.1	50207.7	10982.5	21968	36078.8	28545.1	1.54870490195965	0.441171818575772	0.631062271927483	Nonsignificant	None	--	--	--	--	--	--	--	--	IPR013106 [Immunoglobulin V-set domain]
A0A5C2GLA6	IG c474_heavy_IGHV4-39_IGHD6-6_IGHJ4 (Fragment)		0	0	0	2642	19613	72379.9	#NAME?	0	#NAME?	Significant	down	--	--	immunoglobulin heavy chain	--	ko04020 Calcium signaling pathway ko04064 NF-kappa B signaling pathway ko04072 Phospholipase D signaling pathway ko04145 Phagosome ko04151 PI3K-Akt signaling pathway ko04640 Hematopoietic cell lineage ko04650 Natural killer cell mediated cytotoxicity ko04662 B cell receptor signaling pathway ko04664 Fc epsilon RI signaling pathway ko04666 Fc gamma R-mediated phagocytosis ko04672 Intestinal immune…	--	--	--	IPR013106 [Immunoglobulin V-set domain]
A0A5C2GLB4	IG c126_heavy_IGHV3-74_IGHD2-15_IGHJ4 (Fragment)		1.66219e+07	9.99335e+06	1.17823e+07	710910	1.28261e+07	2.20321e+06	2.4394635598183	0.153668929577643	1.28656393275683	Nonsignificant	None	--	--	--	--	--	--	--	--	IPR013106 [Immunoglobulin V-set domain]
A0A5C2GLB7	IG c590_light_IGKV4-1_IGKJ1 (Fragment)		381216	47187	576071	252600	49176.1	171711	2.12144163711462	0.344747499342502	1.08504498925627	Nonsignificant	None	--	--	--	--	--	--	--	--	IPR013106 [Immunoglobulin V-set domain]
A0A5C2GLD0	IG c345_heavy_IGHV3-53_IGHD1-26_IGHJ5 (Fragment)		119673	97615.5	214416	535410	302659	658690	0.288426057970428	0.0323767792362295	-1.79373	Significant	down	--	--	immunoglobulin heavy chain	--	ko04020 Calcium signaling pathway ko04064 NF-kappa B signaling pathway ko04072 Phospholipase D signaling pathway ko04145 Phagosome ko04151 PI3K-Akt signaling pathway ko04640 Hematopoietic cell lineage ko04650 Natural killer cell mediated cytotoxicity ko04662 B cell receptor signaling pathway ko04664 Fc epsilon RI signaling pathway ko04666 Fc gamma R-mediated phagocytosis ko04672 Intestinal immune…	--	--	--	IPR013106 [Immunoglobulin V-set domain]
A0A5C2GLE2	IG c97_light_IGKV4-1_IGKJ2 (Fragment)		176082	74888.8	96240.5	264840	117311	302186	0.507369108618348	0.155413222912284	-0.978892	Nonsignificant	None	--	--	--	--	--	--	--	--	IPR013106 [Immunoglobulin V-set domain]
A0A5C2GLR9	IG c495_heavy_IGHV3-53_IGHD5-12_IGHJ6 (Fragment)		159731	197948	70972.7	482680	145760	157465	0.545424713018676	0.364989661130542	-0.874548	Nonsignificant	None	--	--	immunoglobulin heavy chain	--	ko04020 Calcium signaling pathway ko04064 NF-kappa B signaling pathway ko04072 Phospholipase D signaling pathway ko04145 Phagosome ko04151 PI3K-Akt signaling pathway ko04640 Hematopoietic cell lineage ko04650 Natural killer cell mediated cytotoxicity ko04662 B cell receptor signaling pathway ko04664 Fc epsilon RI signaling pathway ko04666 Fc gamma R-mediated phagocytosis ko04672 Intestinal immune…	--	--	--	IPR013106 [Immunoglobulin V-set domain]
A0A7S5C2W8	IGH c3116_heavy_IGHV4-4_IGHD3-22_IGHJ3 (Fragment)		95902.2	62544.9	90099.7	177970	0	7967.9	0.891146273388409	0.924681027587346	-0.166266	Nonsignificant	None	--	--	immunoglobulin heavy chain	--	ko04020 Calcium signaling pathway ko04064 NF-kappa B signaling pathway ko04072 Phospholipase D signaling pathway ko04145 Phagosome ko04151 PI3K-Akt signaling pathway ko04640 Hematopoietic cell lineage ko04650 Natural killer cell mediated cytotoxicity ko04662 B cell receptor signaling pathway ko04664 Fc epsilon RI signaling pathway ko04666 Fc gamma R-mediated phagocytosis ko04672 Intestinal immune…	--	--	--	IPR013106 [Immunoglobulin V-set domain]
A0A5C2GLS9	IG c138_heavy_IGHV5-51_IGHD6-13_IGHJ3 (Fragment)		10832.4	0	17198.5	13758	37007.9	75482.1	0.333045672010646	0.315689276813424	-1.58621	Nonsignificant	None	--	--	--	--	--	--	--	--	IPR013106 [Immunoglobulin V-set domain]
A0A5C2GLW1	IG c336_heavy_IGHV3-72_IGHD7-27_IGHJ3 (Fragment)		171288	52887.1	187962	293160	92389.7	281048	0.618269631772073	0.33617692604784	-0.693692	Nonsignificant	None	--	--	--	--	--	--	--	--	IPR013106 [Immunoglobulin V-set domain]
A0A5C2GLY3	IG c366_heavy_IGHV3-7_IGHD1-26_IGHJ4 (Fragment)		6.24006e+06	1.41507e+06	3.42867e+06	1854900	774671	2890198	2.00801912195998	0.291230403711653	1.00577300784719	Nonsignificant	None	--	--	immunoglobulin heavy chain	--	ko04020 Calcium signaling pathway ko04064 NF-kappa B signaling pathway ko04072 Phospholipase D signaling pathway ko04145 Phagosome ko04151 PI3K-Akt signaling pathway ko04640 Hematopoietic cell lineage ko04650 Natural killer cell mediated cytotoxicity ko04662 B cell receptor signaling pathway ko04664 Fc epsilon RI signaling pathway ko04666 Fc gamma R-mediated phagocytosis ko04672 Intestinal immune…	--	--	--	IPR013106 [Immunoglobulin V-set domain]
A0A5C2GM07	IG c1213_light_IGKV2D-28_IGKJ2 (Fragment)		218256	0	57118.9	27500	65432.7	66854.4	2.58507758135669	0.2684709825823	1.37020757824196	Nonsignificant	None	--	--	--	--	--	--	--	--	IPR013106 [Immunoglobulin V-set domain]
A0A5C2GM17	IG c12_light_IGKV1-5_IGKJ2 (Fragment)		185206	0	254346	281710	497306	334133	0.592308821467165	0.182932423146542	-0.755579	Nonsignificant	None	--	--	--	--	--	--	--	--	IPR013106 [Immunoglobulin V-set domain]
A0A5C2GM96	IG c434_heavy_IGHV1-8_IGHD6-19_IGHJ3 (Fragment)		158818	63939.2	155738	195540	73248.5	162937	0.876705655956309	0.730471543175778	-0.189836	Nonsignificant	None	--	--	--	--	--	--	--	--	IPR013106 [Immunoglobulin V-set domain]
A0A5C2GWM7	IG c1627_light_IGLV2-11_IGLJ3 (Fragment)		2.44397e+06	2.45093e+06	1.83121e+06	637820	579222	1165069	2.82359148227626	0.0064206345578766	1.49753137432902	Significant	up	--	--	--	--	--	--	--	--	IPR013106 [Immunoglobulin V-set domain]
A0A5C2GME2	IG c238_light_IGKV3-15_IGKJ1 (Fragment)		218936	133472	108596	0	461444	79136.6	0.5685297817919	0.490543614049183	-0.814692	Nonsignificant	None	--	--	--	--	--	--	--	--	IPR013106 [Immunoglobulin V-set domain]
A0A5C2GME8	IG c526_heavy_IGHV3-49_IGHD3-10_IGHJ4 (Fragment)		191245	24864	23773.7	64091	184784	48601.3	0.806393446204994	0.79844604378988	-0.310444	Nonsignificant	None	--	--	--	--	--	--	--	--	IPR013106 [Immunoglobulin V-set domain]
A0A5C2GMH1	IG c43_heavy_IGHV3-64_IGHD2-21_IGHJ4 (Fragment)		361636	219609	150130	197740	0	279629	1.02139665989971	0.956357327845502	0.0305432463697419	Nonsignificant	None	--	--	--	--	--	--	--	--	IPR013106 [Immunoglobulin V-set domain]
A0A5C2GMH5	IG c388_heavy_IGHV3-30_IGHD2-15_IGHJ4 (Fragment)		366429	0	143634	107810	602607	332200	0.733822743069959	0.678806445556368	-0.446496	Nonsignificant	None	--	--	--	--	--	--	--	--	IPR013106 [Immunoglobulin V-set domain]
A0A5C2GMH8	IG c377_light_IGKV4-1_IGKJ4 (Fragment)		239777	26851.8	80009	0	113786	2743.6	1.98312696141994	0.579160008196442	0.987777043047126	Nonsignificant	None	--	--	--	--	--	--	--	--	IPR013106 [Immunoglobulin V-set domain]
A0A5C2GMI8	IG c63_heavy_IGHV4-39_IGHD7-27_IGHJ4 (Fragment)		60045.7	451345	27273.1	28080	29295.5	182675	2.24395804719586	0.531681910840623	1.16604570372377	Nonsignificant	None	--	--	immunoglobulin heavy chain	--	ko04020 Calcium signaling pathway ko04064 NF-kappa B signaling pathway ko04072 Phospholipase D signaling pathway ko04145 Phagosome ko04151 PI3K-Akt signaling pathway ko04640 Hematopoietic cell lineage ko04650 Natural killer cell mediated cytotoxicity ko04662 B cell receptor signaling pathway ko04664 Fc epsilon RI signaling pathway ko04666 Fc gamma R-mediated phagocytosis ko04672 Intestinal immune…	--	--	--	IPR013106 [Immunoglobulin V-set domain]
A0A5C2GMJ1	IG c408_heavy_IGHV3-74_IGHD7-27_IGHJ4 (Fragment)		63809.8	63887.9	0	0	66196.4	95365.5	0.790394888893978	0.452667125364842	-0.339354	Nonsignificant	None	--	--	--	--	--	--	--	--	IPR013106 [Immunoglobulin V-set domain]
A0A5C2GMK0	IG c672_heavy_IGHV3-33_IGHD6-19_IGHJ4 (Fragment)		9057.1	0	29901	31055	111443	55462.9	0.295194967498682	0.238467366596951	-1.76026	Nonsignificant	None	--	--	--	--	--	--	--	--	IPR013106 [Immunoglobulin V-set domain]
A0A5C2GMQ9	IG c1335_light_IGKV1D-33_IGKJ3 (Fragment)		100437	102553	84577.6	36942	232893	100635	0.776223143875542	0.679878994907556	-0.365457	Nonsignificant	None	--	--	--	--	--	--	--	--	IPR013106 [Immunoglobulin V-set domain]
A0A5C2GMT8	IG c1094_light_IGLV6-57_IGLJ2 (Fragment)		0	7857.2	54624.1	12281	0	108124	0.518926124330385	0.641469555033289	-0.946399	Nonsignificant	None	--	--	pre-B lymphocyte gene	--	--	--	--	--	IPR013106 [Immunoglobulin V-set domain]
A0A5C2GMU1	IG c173_heavy_IGHV3-7_IGHD3-10_IGHJ6 (Fragment)		250958	58787.9	128948	180240	163345	116620	0.953259050431047	0.909560331814817	-0.0690598	Nonsignificant	None	--	--	immunoglobulin heavy chain	--	ko04020 Calcium signaling pathway ko04064 NF-kappa B signaling pathway ko04072 Phospholipase D signaling pathway ko04145 Phagosome ko04151 PI3K-Akt signaling pathway ko04640 Hematopoietic cell lineage ko04650 Natural killer cell mediated cytotoxicity ko04662 B cell receptor signaling pathway ko04664 Fc epsilon RI signaling pathway ko04666 Fc gamma R-mediated phagocytosis ko04672 Intestinal immune…	--	--	--	IPR013106 [Immunoglobulin V-set domain]
A0A5C2GMU4	IG c898_light_IGLV6-57_IGLJ3 (Fragment)		262153	140320	358871	280150	764395	309478	0.562283349354723	0.307387225185751	-0.830631	Nonsignificant	None	--	--	pre-B lymphocyte gene	--	--	--	--	--	IPR013106 [Immunoglobulin V-set domain]
A0A5C2GMV5	IG c775_heavy_IGHV1-69_IGHD1-26_IGHJ2 (Fragment)		16727.6	0	87392.4	69747	96727.5	72377.9	0.653876620038149	0.405978759447831	-0.61291	Nonsignificant	None	--	--	--	--	--	--	--	--	IPR013106 [Immunoglobulin V-set domain]
A0A5C2GMW8	IG c277_heavy_IGHV3-23_IGHD3-16_IGHJ4 (Fragment)		251754	142806	586790	742100	545670	849635	0.459131589046924	0.0743009532779429	-1.12302	Nonsignificant	None	--	--	--	--	--	--	--	--	IPR013106 [Immunoglobulin V-set domain]
A0A5C2GN30	IG c862_heavy_IGHV3-9_IGHD2-21_IGHJ3 (Fragment)		178645	109031	125441	218620	313860	252145	0.52651579117614	0.0238783385295236	-0.925451	Significant	down	--	--	--	--	--	--	--	--	IPR013106 [Immunoglobulin V-set domain]
A0A5C2GN53	IG c980_light_IGLV1-47_IGLJ3 (Fragment)		0	27829	7702.2	79892	0	4036.2	0.423352341644406	0.600292938698801	-1.24007	Nonsignificant	None	--	--	--	--	--	--	--	--	IPR013106 [Immunoglobulin V-set domain]
A0A5C2GN57	IG c457_heavy_IGHV3-30_IGHD3-3_IGHJ4 (Fragment)		1.93635e+06	1.02718e+06	2.08109e+06	3006000	273449	4423189	0.654920288347966	0.521245779518639	-0.610609	Nonsignificant	None	--	--	--	--	--	--	--	--	IPR013106 [Immunoglobulin V-set domain]
A0A5C2GN85	IG c1200_light_IGKV2D-28_IGKJ5 (Fragment)		779189	409024	545166	1021.7	720932	2.04142e+06	0.627269701323406	0.601962895677275	-0.672842	Nonsignificant	None	--	--	--	--	--	--	--	--	IPR013106 [Immunoglobulin V-set domain]
A0A5C2GN95	IG c336_light_IGKV1D-39_IGKJ2 (Fragment)		59378	54649.5	45314.8	73394	85133.3	258533	0.382060762945197	0.287415765227472	-1.38813	Nonsignificant	None	--	--	--	--	--	--	--	--	IPR013106 [Immunoglobulin V-set domain]
A0A5C2GNA4	IG c362_light_IGKV1-5_IGKJ1 (Fragment)		295464	404361	152444	300050	706096	357574	0.624958092582614	0.308734634969419	-0.678169	Nonsignificant	None	--	--	--	--	--	--	--	--	IPR013106 [Immunoglobulin V-set domain]
A0A5C2GNA9	IG c806_heavy_IGHV5-51_IGHD1-26_IGHJ2 (Fragment)		128794	197286	61461.6	120030	901436	824888	0.209895613164001	0.187105240574221	-2.25226	Nonsignificant	None	--	--	--	--	--	--	--	--	IPR013106 [Immunoglobulin V-set domain]
A0A5C2GNB0	IG c1181_heavy_IGHV3-30_IGHD3-10_IGHJ6 (Fragment)		9283.8	0	98791.7	21484	14597.9	159645	0.828260799592086	0.882195219008872	-0.271843	Nonsignificant	None	--	--	immunoglobulin heavy chain	--	ko04020 Calcium signaling pathway ko04064 NF-kappa B signaling pathway ko04072 Phospholipase D signaling pathway ko04145 Phagosome ko04151 PI3K-Akt signaling pathway ko04640 Hematopoietic cell lineage ko04650 Natural killer cell mediated cytotoxicity ko04662 B cell receptor signaling pathway ko04664 Fc epsilon RI signaling pathway ko04666 Fc gamma R-mediated phagocytosis ko04672 Intestinal immune…	--	--	--	IPR013106 [Immunoglobulin V-set domain]
A0A5C2GNC4	IG c742_light_IGKV1-5_IGKJ1 (Fragment)		0	0	0	103380	106648	34100.4	#NAME?	0	#NAME?	Significant	down	--	--	--	--	--	--	--	--	IPR013106 [Immunoglobulin V-set domain]
A0A5C2GPZ3	IG c1278_heavy_IGHV3-21_IGHD4-23_IGHJ4 (Fragment)		143869	38903.4	80181.1	344710	194221	163996	0.374083724720362	0.0826662927041845	-1.41857	Nonsignificant	None	--	--	immunoglobulin heavy chain	--	ko04020 Calcium signaling pathway ko04064 NF-kappa B signaling pathway ko04072 Phospholipase D signaling pathway ko04145 Phagosome ko04151 PI3K-Akt signaling pathway ko04640 Hematopoietic cell lineage ko04650 Natural killer cell mediated cytotoxicity ko04662 B cell receptor signaling pathway ko04664 Fc epsilon RI signaling pathway ko04666 Fc gamma R-mediated phagocytosis ko04672 Intestinal immune…	--	--	--	IPR013106 [Immunoglobulin V-set domain]
A0A5C2GNG5	IG c972_heavy_IGHV3-33_IGHD3-9_IGHJ4 (Fragment)		80020.4	66290.7	466893	244630	327455	388668	0.638252967435879	0.447764830008296	-0.6478	Nonsignificant	None	--	--	--	--	--	--	--	--	IPR013106 [Immunoglobulin V-set domain]
A0A5C2GNK6	IG c381_light_IGKV3-15_IGKJ1 (Fragment)		151722	94407.4	131489	122970	131690	234567	0.771866954140697	0.400347826718161	-0.373576	Nonsignificant	None	--	--	--	--	--	--	--	--	IPR013106 [Immunoglobulin V-set domain]
A0A5C2GNN0	IG c1082_heavy_IGHV3-9_IGHD5-18_IGHJ4 (Fragment)		98700.3	60496.9	88940.4	99732	179166	103156	0.64948322736661	0.190423544299701	-0.622636	Nonsignificant	None	--	--	--	--	--	--	--	--	IPR013106 [Immunoglobulin V-set domain]
A0A5C2GNN5	IG c818_heavy_IGHV3-53_IGHD6-19_IGHJ4 (Fragment)		0	3596.3	179099	0	29820.9	6239.3	5.06640562171036	0.494711236862305	2.34096258534177	Nonsignificant	None	--	--	immunoglobulin heavy chain	--	ko04020 Calcium signaling pathway ko04064 NF-kappa B signaling pathway ko04072 Phospholipase D signaling pathway ko04145 Phagosome ko04151 PI3K-Akt signaling pathway ko04640 Hematopoietic cell lineage ko04650 Natural killer cell mediated cytotoxicity ko04662 B cell receptor signaling pathway ko04664 Fc epsilon RI signaling pathway ko04666 Fc gamma R-mediated phagocytosis ko04672 Intestinal immune…	--	--	--	IPR013106 [Immunoglobulin V-set domain]
A0A5C2GNS1	IG c463_heavy_IGHV3-49_IGHD3-10_IGHJ5 (Fragment)		55783.4	47233.8	13652	0	25750.6	28138.8	1.44331662008979	0.524316760299396	0.529387818281756	Nonsignificant	None	--	--	--	--	--	--	--	--	IPR013106 [Immunoglobulin V-set domain]
A0A5C2GNT0	IG c1735_heavy_IGHV4-34_IGHD3-3_IGHJ3 (Fragment)		33384.3	11549.2	26682.7	119170	50823.9	78384.8	0.288334708249943	0.047714185749554	-1.79418	Significant	down	--	--	immunoglobulin heavy chain	--	ko04020 Calcium signaling pathway ko04064 NF-kappa B signaling pathway ko04072 Phospholipase D signaling pathway ko04145 Phagosome ko04151 PI3K-Akt signaling pathway ko04640 Hematopoietic cell lineage ko04650 Natural killer cell mediated cytotoxicity ko04662 B cell receptor signaling pathway ko04664 Fc epsilon RI signaling pathway ko04666 Fc gamma R-mediated phagocytosis ko04672 Intestinal immune…	--	--	--	IPR013106 [Immunoglobulin V-set domain]
A0A5C2GNW1	IG c496_light_IGKV1-5_IGKJ1 (Fragment)		58393.2	4036	94381.8	39768	0	133592	0.60302784885675	0.530790323503137	-0.729703	Nonsignificant	None	--	--	--	--	--	--	--	--	IPR013106 [Immunoglobulin V-set domain]
A0A5C2GNZ7	IG c280_heavy_IGHV3-23_IGHD2-21_IGHJ2 (Fragment)		0	57784	254575	27809	147086	17614.4	2.43384932652499	0.385858095028127	1.2832398572038	Nonsignificant	None	--	--	immunoglobulin heavy chain	--	ko04020 Calcium signaling pathway ko04064 NF-kappa B signaling pathway ko04072 Phospholipase D signaling pathway ko04145 Phagosome ko04151 PI3K-Akt signaling pathway ko04640 Hematopoietic cell lineage ko04650 Natural killer cell mediated cytotoxicity ko04662 B cell receptor signaling pathway ko04664 Fc epsilon RI signaling pathway ko04666 Fc gamma R-mediated phagocytosis ko04672 Intestinal immune…	--	--	--	IPR013106 [Immunoglobulin V-set domain]
A0A5C2GP68	IG c484_heavy_IGHV3-23_IGHD3-16_IGHJ4 (Fragment)		34131.6	17410.8	89742	149600	66367.9	73776.7	0.48761702547692	0.223978645907604	-1.03618	Nonsignificant	None	--	--	immunoglobulin heavy chain	--	ko04020 Calcium signaling pathway ko04064 NF-kappa B signaling pathway ko04072 Phospholipase D signaling pathway ko04145 Phagosome ko04151 PI3K-Akt signaling pathway ko04640 Hematopoietic cell lineage ko04650 Natural killer cell mediated cytotoxicity ko04662 B cell receptor signaling pathway ko04664 Fc epsilon RI signaling pathway ko04666 Fc gamma R-mediated phagocytosis ko04672 Intestinal immune…	--	--	--	IPR013106 [Immunoglobulin V-set domain]
A0A5C2GPB1	IG c1225_heavy_IGHV3-30_IGHD3-3_IGHJ4 (Fragment)		938051	675958	406722	526340	1.87849e+06	599804	0.672538600400981	0.519534419494595	-0.572311	Nonsignificant	None	--	--	--	--	--	--	--	--	IPR013106 [Immunoglobulin V-set domain]
A0A5C2GPB9	IG c1156_light_IGLV6-57_IGLJ2 (Fragment)		1274892	2.55824e+06	1.3018e+06	697400	255706	742365	3.02861628925147	0.0638164899410885	1.59865880736395	Nonsignificant	None	--	--	pre-B lymphocyte gene	--	--	--	--	--	IPR013106 [Immunoglobulin V-set domain]
A0A5C2GPC0	IG c1235_heavy_IGHV3-74_IGHD2-8_IGHJ6 (Fragment)		82812.7	0	4683.5	0	169838	129745	0.292059768371524	0.137060702022612	-1.77566	Nonsignificant	None	--	--	immunoglobulin heavy chain	--	ko04020 Calcium signaling pathway ko04064 NF-kappa B signaling pathway ko04072 Phospholipase D signaling pathway ko04145 Phagosome ko04151 PI3K-Akt signaling pathway ko04640 Hematopoietic cell lineage ko04650 Natural killer cell mediated cytotoxicity ko04662 B cell receptor signaling pathway ko04664 Fc epsilon RI signaling pathway ko04666 Fc gamma R-mediated phagocytosis ko04672 Intestinal immune…	--	--	--	IPR013106 [Immunoglobulin V-set domain]
A0A5C2GPD8	IG c554_heavy_IGHV1-18_IGHD2-21_IGHJ5 (Fragment)		133401	106385	88573.3	202550	56988.2	231985	0.668045102227076	0.383712796109754	-0.581983	Nonsignificant	None	--	--	--	--	--	--	--	--	IPR013106 [Immunoglobulin V-set domain]
A0A5C2GPF3	IG c1230_light_IGKV1-6_IGKJ1 (Fragment)		9601.1	16430.1	0	234210	201968	615377	0.0371324583873169	0.126016590072236	-4.75118	Nonsignificant	None	--	--	--	--	--	--	--	--	IPR013106 [Immunoglobulin V-set domain]
A0A5C2GPF4	IG c1265_heavy_IGHV1-2_IGHD3-10_IGHJ6 (Fragment)		3.87415e+06	5.8692e+06	3960842	990310	1.33319e+06	966111	4.16589418546759	0.00631456270407093	2.0586261951059	Significant	up	--	--	--	--	--	--	--	--	IPR013106 [Immunoglobulin V-set domain]
A0A5C2GPH0	IG c1138_heavy_IGHV5-51_IGHD3-10_IGHJ4 (Fragment)		22108	177943	273941	155640	211198	537411	0.524183952108735	0.363161926562208	-0.931855	Nonsignificant	None	--	--	--	--	--	--	--	--	IPR013106 [Immunoglobulin V-set domain]
A0A5C2GPH1	IG c584_heavy_IGHV1-18_IGHD3-10_IGHJ4 (Fragment)		36421.3	61036.8	267929	119490	70779.8	72491	1.39057081573812	0.672477316190623	0.475677216754165	Nonsignificant	None	--	--	--	--	--	--	--	--	IPR013106 [Immunoglobulin V-set domain]
A0A5C2GPH3	IG c286_heavy_IGHV4-39_IGHD6-13_IGHJ5 (Fragment)		183540	0	141066	232570	272269	643694	0.423940154619836	0.284741166425301	-1.23807	Nonsignificant	None	--	--	immunoglobulin heavy chain	--	ko04020 Calcium signaling pathway ko04064 NF-kappa B signaling pathway ko04072 Phospholipase D signaling pathway ko04145 Phagosome ko04151 PI3K-Akt signaling pathway ko04640 Hematopoietic cell lineage ko04650 Natural killer cell mediated cytotoxicity ko04662 B cell receptor signaling pathway ko04664 Fc epsilon RI signaling pathway ko04666 Fc gamma R-mediated phagocytosis ko04672 Intestinal immune…	--	--	--	IPR013106 [Immunoglobulin V-set domain]
A0A5C2GPH4	IG c1282_heavy_IGHV3-23_IGHD3-3_IGHJ4 (Fragment)		75456.8	0	87182.6	236460	153361	84909	0.51389064427413	0.268191375083039	-0.960467	Nonsignificant	None	--	--	immunoglobulin heavy chain	--	ko04020 Calcium signaling pathway ko04064 NF-kappa B signaling pathway ko04072 Phospholipase D signaling pathway ko04145 Phagosome ko04151 PI3K-Akt signaling pathway ko04640 Hematopoietic cell lineage ko04650 Natural killer cell mediated cytotoxicity ko04662 B cell receptor signaling pathway ko04664 Fc epsilon RI signaling pathway ko04666 Fc gamma R-mediated phagocytosis ko04672 Intestinal immune…	--	--	--	IPR013106 [Immunoglobulin V-set domain]
A0A5C2GPI1	IG c382_heavy_IGHV4-39_IGHD3-16_IGHJ3 (Fragment)		0	0	0	35324	52268.6	86522.9	#NAME?	0	#NAME?	Significant	down	--	--	immunoglobulin heavy chain	--	ko04020 Calcium signaling pathway ko04064 NF-kappa B signaling pathway ko04072 Phospholipase D signaling pathway ko04145 Phagosome ko04151 PI3K-Akt signaling pathway ko04640 Hematopoietic cell lineage ko04650 Natural killer cell mediated cytotoxicity ko04662 B cell receptor signaling pathway ko04664 Fc epsilon RI signaling pathway ko04666 Fc gamma R-mediated phagocytosis ko04672 Intestinal immune…	--	--	--	IPR013106 [Immunoglobulin V-set domain]
A0A5C2GPJ8	IG c1312_heavy_IGHV3-48_IGHD4-23_IGHJ6 (Fragment)		27956.2	0	26155.5	69195	22115.7	60361	0.535152899321363	0.297022620504634	-0.901977	Nonsignificant	None	--	--	immunoglobulin heavy chain	--	ko04020 Calcium signaling pathway ko04064 NF-kappa B signaling pathway ko04072 Phospholipase D signaling pathway ko04145 Phagosome ko04151 PI3K-Akt signaling pathway ko04640 Hematopoietic cell lineage ko04650 Natural killer cell mediated cytotoxicity ko04662 B cell receptor signaling pathway ko04664 Fc epsilon RI signaling pathway ko04666 Fc gamma R-mediated phagocytosis ko04672 Intestinal immune…	--	--	--	IPR013106 [Immunoglobulin V-set domain]
A0A5C2GPN4	IG c540_heavy_IGHV3-33_IGHD5-24_IGHJ2 (Fragment)		0	11033.2	23964.6	101660	31022.3	0	0.263771429949586	0.306767401613297	-1.92264	Nonsignificant	None	--	--	--	--	--	--	--	--	IPR013106 [Immunoglobulin V-set domain]
A0A5C2GPP3	IG c1222_light_IGLV3-19_IGLJ1 (Fragment)		36170.8	0	52469.6	21059	17185.7	21240.1	2.23520294260046	0.0302882173127076	1.16040582514075	Significant	up	--	--	--	--	--	--	--	--	IPR013106 [Immunoglobulin V-set domain]
A0A5C2GPR1	IG c684_heavy_IGHV1-24_IGHD1-14_IGHJ4 (Fragment)		376191	271262	483395	366560	389391	291015	1.08011865524942	0.702308416332416	0.111189806774848	Nonsignificant	None	--	--	--	--	--	--	--	--	IPR013106 [Immunoglobulin V-set domain]
A0A5C2GPR7	IG c1079_light_IGLV1-44_IGLJ2 (Fragment)		766575	1.61305e+06	36536.7	98599	43145.5	128192	8.95086316756564	0.256650223079328	3.16202681394342	Nonsignificant	None	--	--	--	--	--	--	--	--	IPR013106 [Immunoglobulin V-set domain]
A0A5C2GPZ7	IG c1074_light_IGKV4-1_IGKJ1 (Fragment)		213607	207878	316547	408610	252630	395550	0.698372390633818	0.157420326045742	-0.517932	Nonsignificant	None	--	--	--	--	--	--	--	--	IPR013106 [Immunoglobulin V-set domain]
A0A5C2GQ08	IG c1422_heavy_IGHV3-30_IGHD1-7_IGHJ6 (Fragment)		149216	45194.7	361520	218160	416898	166948	0.693175544147506	0.53281531082127	-0.528707	Nonsignificant	None	--	--	--	--	--	--	--	--	IPR013106 [Immunoglobulin V-set domain]
A0A5C2GQ11	IG c963_heavy_IGHV4-31_IGHD5-5_IGHJ2 (Fragment)		53631.3	0	187989	52611	51469.6	62204.2	2.17957654578169	0.508375476593703	1.1240478714049	Nonsignificant	None	--	--	immunoglobulin heavy chain	--	ko04020 Calcium signaling pathway ko04064 NF-kappa B signaling pathway ko04072 Phospholipase D signaling pathway ko04145 Phagosome ko04151 PI3K-Akt signaling pathway ko04640 Hematopoietic cell lineage ko04650 Natural killer cell mediated cytotoxicity ko04662 B cell receptor signaling pathway ko04664 Fc epsilon RI signaling pathway ko04666 Fc gamma R-mediated phagocytosis ko04672 Intestinal immune…	--	--	--	IPR013106 [Immunoglobulin V-set domain]
A0A7S5EU57	IGH c435_heavy_IGHV4-4_IGHD3-10_IGHJ2 (Fragment)		11414.2	0	278568	295500	178971	179404	0.665222075082466	0.559324126781275	-0.588092	Nonsignificant	None	--	--	immunoglobulin heavy chain	--	ko04020 Calcium signaling pathway ko04064 NF-kappa B signaling pathway ko04072 Phospholipase D signaling pathway ko04145 Phagosome ko04151 PI3K-Akt signaling pathway ko04640 Hematopoietic cell lineage ko04650 Natural killer cell mediated cytotoxicity ko04662 B cell receptor signaling pathway ko04664 Fc epsilon RI signaling pathway ko04666 Fc gamma R-mediated phagocytosis ko04672 Intestinal immune…	--	--	--	IPR013106 [Immunoglobulin V-set domain]
A0A5C2GQ21	IG c1308_heavy_IGHV4-34_IGHD3-16_IGHJ4 (Fragment)		0	0	0	2909.2	56492	18784.9	#NAME?	0	#NAME?	Significant	down	--	--	immunoglobulin heavy chain	--	ko04020 Calcium signaling pathway ko04064 NF-kappa B signaling pathway ko04072 Phospholipase D signaling pathway ko04145 Phagosome ko04151 PI3K-Akt signaling pathway ko04640 Hematopoietic cell lineage ko04650 Natural killer cell mediated cytotoxicity ko04662 B cell receptor signaling pathway ko04664 Fc epsilon RI signaling pathway ko04666 Fc gamma R-mediated phagocytosis ko04672 Intestinal immune…	--	--	--	IPR013106 [Immunoglobulin V-set domain]
A0A5C2GQ29	IG c1318_heavy_IGHV6-1_IGHD4-23_IGHJ2 (Fragment)		238604	58654.1	217563	148050	151974	276523	0.892939480368289	0.78565964431917	-0.163366	Nonsignificant	None	--	--	immunoglobulin heavy chain	--	ko04020 Calcium signaling pathway ko04064 NF-kappa B signaling pathway ko04072 Phospholipase D signaling pathway ko04145 Phagosome ko04151 PI3K-Akt signaling pathway ko04640 Hematopoietic cell lineage ko04650 Natural killer cell mediated cytotoxicity ko04662 B cell receptor signaling pathway ko04664 Fc epsilon RI signaling pathway ko04666 Fc gamma R-mediated phagocytosis ko04672 Intestinal immune…	--	--	--	IPR013106 [Immunoglobulin V-set domain]
A0A5C2GQ55	IG c1526_heavy_IGHV3-7_IGHD3-3_IGHJ4 (Fragment)		175401	0	42291.5	120750	183106	224055	0.618549550691225	0.364565703240778	-0.693039	Nonsignificant	None	--	--	immunoglobulin heavy chain	--	ko04020 Calcium signaling pathway ko04064 NF-kappa B signaling pathway ko04072 Phospholipase D signaling pathway ko04145 Phagosome ko04151 PI3K-Akt signaling pathway ko04640 Hematopoietic cell lineage ko04650 Natural killer cell mediated cytotoxicity ko04662 B cell receptor signaling pathway ko04664 Fc epsilon RI signaling pathway ko04666 Fc gamma R-mediated phagocytosis ko04672 Intestinal immune…	--	--	--	IPR013106 [Immunoglobulin V-set domain]
A0A5C2GQ60	IG c864_heavy_IGHV3-23_IGHD3-22_IGHJ4 (Fragment)		28780.2	105337	697340	566440	0	455464	0.542423501383349	0.458938066764238	-0.882508	Nonsignificant	None	--	--	immunoglobulin heavy chain	--	ko04020 Calcium signaling pathway ko04064 NF-kappa B signaling pathway ko04072 Phospholipase D signaling pathway ko04145 Phagosome ko04151 PI3K-Akt signaling pathway ko04640 Hematopoietic cell lineage ko04650 Natural killer cell mediated cytotoxicity ko04662 B cell receptor signaling pathway ko04664 Fc epsilon RI signaling pathway ko04666 Fc gamma R-mediated phagocytosis ko04672 Intestinal immune…	--	--	--	IPR013106 [Immunoglobulin V-set domain]
A0A5C2GQ61	IG c510_heavy_IGHV4-61_IGHD4-11_IGHJ3 (Fragment)		29837.5	0	25232.9	58803	42875.5	24117	0.656665778982555	0.350630588962488	-0.606769	Nonsignificant	None	--	--	immunoglobulin heavy chain	--	ko04020 Calcium signaling pathway ko04064 NF-kappa B signaling pathway ko04072 Phospholipase D signaling pathway ko04145 Phagosome ko04151 PI3K-Akt signaling pathway ko04640 Hematopoietic cell lineage ko04650 Natural killer cell mediated cytotoxicity ko04662 B cell receptor signaling pathway ko04664 Fc epsilon RI signaling pathway ko04666 Fc gamma R-mediated phagocytosis ko04672 Intestinal immune…	--	--	--	IPR013106 [Immunoglobulin V-set domain]
A0A5C2GQ71	IG c912_heavy_IGHV4-61_IGHD2-2_IGHJ6 (Fragment)		52616	0	38468	37994	32862.3	41801.4	1.21275332267568	0.290655721738376	0.27828613220324	Nonsignificant	None	--	--	immunoglobulin heavy chain	--	ko04020 Calcium signaling pathway ko04064 NF-kappa B signaling pathway ko04072 Phospholipase D signaling pathway ko04145 Phagosome ko04151 PI3K-Akt signaling pathway ko04640 Hematopoietic cell lineage ko04650 Natural killer cell mediated cytotoxicity ko04662 B cell receptor signaling pathway ko04664 Fc epsilon RI signaling pathway ko04666 Fc gamma R-mediated phagocytosis ko04672 Intestinal immune…	--	--	--	IPR013106 [Immunoglobulin V-set domain]
A0A5C2GQ95	IG c1566_heavy_IGHV3-21_IGHD3-3_IGHJ4 (Fragment)		85982.9	0	33840.2	37393	107491	60686	0.874323344846038	0.81072916777147	-0.193761	Nonsignificant	None	--	--	immunoglobulin heavy chain	--	ko04020 Calcium signaling pathway ko04064 NF-kappa B signaling pathway ko04072 Phospholipase D signaling pathway ko04145 Phagosome ko04151 PI3K-Akt signaling pathway ko04640 Hematopoietic cell lineage ko04650 Natural killer cell mediated cytotoxicity ko04662 B cell receptor signaling pathway ko04664 Fc epsilon RI signaling pathway ko04666 Fc gamma R-mediated phagocytosis ko04672 Intestinal immune…	--	--	--	IPR013106 [Immunoglobulin V-set domain]
A0A5C2GQA7	IG c914_heavy_IGHV3-13_IGHD3-10_IGHJ3 (Fragment)		242877	131249	359274	460740	384575	541885	0.528691210446135	0.0527187666426454	-0.919503	Nonsignificant	None	--	--	immunoglobulin heavy chain	--	ko04020 Calcium signaling pathway ko04064 NF-kappa B signaling pathway ko04072 Phospholipase D signaling pathway ko04145 Phagosome ko04151 PI3K-Akt signaling pathway ko04640 Hematopoietic cell lineage ko04650 Natural killer cell mediated cytotoxicity ko04662 B cell receptor signaling pathway ko04664 Fc epsilon RI signaling pathway ko04666 Fc gamma R-mediated phagocytosis ko04672 Intestinal immune…	--	--	--	IPR013106 [Immunoglobulin V-set domain]
A0A5C2GQG7	IG c1636_heavy_IGHV4-34_IGHD3-10_IGHJ6 (Fragment)		76134.6	38368	89645.1	148960	134390	151180	0.469812887401509	0.0090795844636765	-1.08984	Significant	down	--	--	immunoglobulin heavy chain	--	ko04020 Calcium signaling pathway ko04064 NF-kappa B signaling pathway ko04072 Phospholipase D signaling pathway ko04145 Phagosome ko04151 PI3K-Akt signaling pathway ko04640 Hematopoietic cell lineage ko04650 Natural killer cell mediated cytotoxicity ko04662 B cell receptor signaling pathway ko04664 Fc epsilon RI signaling pathway ko04666 Fc gamma R-mediated phagocytosis ko04672 Intestinal immune…	--	--	--	IPR013106 [Immunoglobulin V-set domain]
A0A5C2GQH8	IG c242_light_IGLV3-21_IGLJ1 (Fragment)		0	370941	107476	372100	379613	746644	0.478941436661432	0.259008253863132	-1.06208	Nonsignificant	None	--	--	--	--	--	--	--	--	IPR013106 [Immunoglobulin V-set domain]
A0A5C2GQK1	IG c954_light_IGLV3-21_IGLJ1 (Fragment)		79729.3	6887.2	94217.8	88602	0	38779.4	0.946419178938212	0.936624333427731	-0.0794488	Nonsignificant	None	--	--	--	--	--	--	--	--	IPR013106 [Immunoglobulin V-set domain]
A0A5C2GQM2	IG c1207_light_IGKV3-15_IGKJ1 (Fragment)		30179.3	43847.2	18942.8	26262	25473.3	33246.7	1.09398813866466	0.744171618136037	0.129597096098985	Nonsignificant	None	--	--	--	--	--	--	--	--	IPR013106 [Immunoglobulin V-set domain]
A0A5C2GQR3	IG c1558_heavy_IGHV3-30_IGHD3-3_IGHJ6 (Fragment)		66497.8	35521.3	30139	108300	40100.4	171814	0.41271818618742	0.189327114589511	-1.27677	Nonsignificant	None	--	--	--	--	--	--	--	--	IPR013106 [Immunoglobulin V-set domain]
A0A5C2GQT8	IG c1190_light_IGKV3-20_IGKJ2 (Fragment)		95425.7	507454	69279.4	470860	386740	365052	0.549754721663192	0.275861511903377	-0.86314	Nonsignificant	None	--	--	--	--	--	--	--	--	IPR013106 [Immunoglobulin V-set domain]
A0A5C2GQV6	IG c920_heavy_IGHV3-74_IGHD7-27_IGHJ2 (Fragment)		137756	23063.6	27074	82540	62341.4	98298	0.772654673874514	0.66113389899588	-0.372104	Nonsignificant	None	--	--	--	--	--	--	--	--	IPR013106 [Immunoglobulin V-set domain]
A0A5C2GQW3	IG c310_light_IGKV3-20_IGKJ1 (Fragment)		588407	628773	257305	324920	306259	408612	1.41805837209271	0.300007536153247	0.503916920021298	Nonsignificant	None	--	--	--	--	--	--	--	--	IPR013106 [Immunoglobulin V-set domain]
A0A5C2GQY9	IG c1134_heavy_IGHV3-64_IGHD3-3_IGHJ4 (Fragment)		18598.8	30461.5	16750.6	34842	36420.6	79007	0.437952187268749	0.135509685758091	-1.19115	Nonsignificant	None	--	--	--	--	--	--	--	--	IPR013106 [Immunoglobulin V-set domain]
A0A5C2GR94	IG c4_light_IGKV3-20_IGKJ3 (Fragment)		102852	98632.8	66576.2	86913	77409.9	96848.7	1.02638073971289	0.865858481648393	0.0375660032668455	Nonsignificant	None	--	--	--	--	--	--	--	--	IPR013106 [Immunoglobulin V-set domain]
A0A5C2GRB5	IG c1070_heavy_IGHV3-48_IGHD3-22_IGHJ6 (Fragment)		0	185513	28472.7	1612400	79343.5	3.32806e+06	0.0639424123642052	0.287042468392687	-3.96708	Nonsignificant	None	--	--	immunoglobulin heavy chain	--	ko04020 Calcium signaling pathway ko04064 NF-kappa B signaling pathway ko04072 Phospholipase D signaling pathway ko04145 Phagosome ko04151 PI3K-Akt signaling pathway ko04640 Hematopoietic cell lineage ko04650 Natural killer cell mediated cytotoxicity ko04662 B cell receptor signaling pathway ko04664 Fc epsilon RI signaling pathway ko04666 Fc gamma R-mediated phagocytosis ko04672 Intestinal immune…	--	--	--	IPR013106 [Immunoglobulin V-set domain]
A0A5C2GRG2	IG c1304_heavy_IGHV3-7_IGHD3-3_IGHJ3 (Fragment)		305167	305240	323689	169650	111847	192118	1.97226838609528	0.0034075753200706	0.979855886879357	Significant	up	--	--	immunoglobulin heavy chain	--	ko04020 Calcium signaling pathway ko04064 NF-kappa B signaling pathway ko04072 Phospholipase D signaling pathway ko04145 Phagosome ko04151 PI3K-Akt signaling pathway ko04640 Hematopoietic cell lineage ko04650 Natural killer cell mediated cytotoxicity ko04662 B cell receptor signaling pathway ko04664 Fc epsilon RI signaling pathway ko04666 Fc gamma R-mediated phagocytosis ko04672 Intestinal immune…	--	--	--	IPR013106 [Immunoglobulin V-set domain]
A0A5C2GRP4	IG c301_heavy_IGHV4-4_IGHD2-15_IGHJ6 (Fragment)		14808.7	0	22134.2	17357	0	40458	0.638984692553835	0.479866217962073	-0.646147	Nonsignificant	None	--	--	immunoglobulin heavy chain	--	ko04020 Calcium signaling pathway ko04064 NF-kappa B signaling pathway ko04072 Phospholipase D signaling pathway ko04145 Phagosome ko04151 PI3K-Akt signaling pathway ko04640 Hematopoietic cell lineage ko04650 Natural killer cell mediated cytotoxicity ko04662 B cell receptor signaling pathway ko04664 Fc epsilon RI signaling pathway ko04666 Fc gamma R-mediated phagocytosis ko04672 Intestinal immune…	--	--	--	IPR013106 [Immunoglobulin V-set domain]
A0A5C2GRP6	IG c1384_heavy_IGHV3-23_IGHD2-8_IGHJ4 (Fragment)		56115.1	21052.9	0	29742	0	31942.5	1.2510111940601	0.702468008023026	0.323094698810475	Nonsignificant	None	--	--	--	--	--	--	--	--	IPR013106 [Immunoglobulin V-set domain]
A0A5C2GRR4	IG c101_light_IGKV6D-21_IGKJ1 (Fragment)		47360.2	23766.4	6323.7	107960	94301.4	125836	0.236058793498884	0.00508003063031891	-2.08278	Significant	down	--	--	--	--	--	--	--	--	IPR013106 [Immunoglobulin V-set domain]
A0A5C2GRR9	IG c1220_heavy_IGHV4-4_IGHD6-19_IGHJ4 (Fragment)		127218	19221	126686	149600	259257	192550	0.454144440311543	0.0849654660539288	-1.13878	Nonsignificant	None	--	--	immunoglobulin heavy chain	--	ko04020 Calcium signaling pathway ko04064 NF-kappa B signaling pathway ko04072 Phospholipase D signaling pathway ko04145 Phagosome ko04151 PI3K-Akt signaling pathway ko04640 Hematopoietic cell lineage ko04650 Natural killer cell mediated cytotoxicity ko04662 B cell receptor signaling pathway ko04664 Fc epsilon RI signaling pathway ko04666 Fc gamma R-mediated phagocytosis ko04672 Intestinal immune…	--	--	--	IPR013106 [Immunoglobulin V-set domain]
A0A5C2GRT6	IG c1424_heavy_IGHV3-64_IGHD2-21_IGHJ4 (Fragment)		12427.7	44103.8	5407.4	499170	0	19027.6	0.0796850467852418	0.501899459675679	-3.64955	Nonsignificant	None	--	--	--	--	--	--	--	--	IPR013106 [Immunoglobulin V-set domain]
A0A5C2GRU8	IG c234_light_IGKV3-15_IGKJ1 (Fragment)		1489.8	143674	0	118320	108004	22931.1	0.873582627932084	0.8833261793491	-0.194984	Nonsignificant	None	--	--	--	--	--	--	--	--	IPR013106 [Immunoglobulin V-set domain]
A0A5C2GRV7	IG c1643_heavy_IGHV3-48_IGHD2-21_IGHJ6 (Fragment)		11320.5	11825.6	3461.5	0	54774.9	96986.6	0.116883399281109	0.189298865563963	-3.09686	Nonsignificant	None	--	--	immunoglobulin heavy chain	--	ko04020 Calcium signaling pathway ko04064 NF-kappa B signaling pathway ko04072 Phospholipase D signaling pathway ko04145 Phagosome ko04151 PI3K-Akt signaling pathway ko04640 Hematopoietic cell lineage ko04650 Natural killer cell mediated cytotoxicity ko04662 B cell receptor signaling pathway ko04664 Fc epsilon RI signaling pathway ko04666 Fc gamma R-mediated phagocytosis ko04672 Intestinal immune…	--	--	--	IPR013106 [Immunoglobulin V-set domain]
A0A5C2GS13	IG c275_light_IGKV3-20_IGKJ2 (Fragment)		93508.2	15011.7	14849	81082	71646.9	33051.3	0.664058387277008	0.526601895781111	-0.590618	Nonsignificant	None	--	--	--	--	--	--	--	--	IPR013106 [Immunoglobulin V-set domain]
A0A5C2GS26	IG c1713_heavy_IGHV3-66_IGHD5-18_IGHJ5 (Fragment)		916298	326300	382487	890750	576546	792930	0.718992152201404	0.36974074866215	-0.475952	Nonsignificant	None	--	--	immunoglobulin heavy chain	--	ko04020 Calcium signaling pathway ko04064 NF-kappa B signaling pathway ko04072 Phospholipase D signaling pathway ko04145 Phagosome ko04151 PI3K-Akt signaling pathway ko04640 Hematopoietic cell lineage ko04650 Natural killer cell mediated cytotoxicity ko04662 B cell receptor signaling pathway ko04664 Fc epsilon RI signaling pathway ko04666 Fc gamma R-mediated phagocytosis ko04672 Intestinal immune…	--	--	--	IPR013106 [Immunoglobulin V-set domain]
A0A5C2GS38	IG c305_light_IGKV1-8_IGKJ1 (Fragment)		123366	99369.1	125153	276620	182851	488327	0.367048752381573	0.156242017311253	-1.44596	Nonsignificant	None	--	--	--	--	--	--	--	--	IPR013106 [Immunoglobulin V-set domain]
Q96SB0	Anti-streptococcal/anti-myosin immunoglobulin lambda light chain variable region (Fragment)		11051.4	55720.4	68589.5	114210	76068.6	58478.7	0.544150061123834	0.189940536160523	-0.877924	Nonsignificant	None	--	--	--	--	--	--	--	--	IPR013106 [Immunoglobulin V-set domain]
A0A5C2GSB5	IG c551_heavy_IGHV3-7_IGHD3-10_IGHJ6 (Fragment)		29794	14275	0	115920	93954.8	76003.6	0.231229431814366	0.0195039727707554	-2.1126	Significant	down	--	--	immunoglobulin heavy chain	--	ko04020 Calcium signaling pathway ko04064 NF-kappa B signaling pathway ko04072 Phospholipase D signaling pathway ko04145 Phagosome ko04151 PI3K-Akt signaling pathway ko04640 Hematopoietic cell lineage ko04650 Natural killer cell mediated cytotoxicity ko04662 B cell receptor signaling pathway ko04664 Fc epsilon RI signaling pathway ko04666 Fc gamma R-mediated phagocytosis ko04672 Intestinal immune…	--	--	--	IPR013106 [Immunoglobulin V-set domain]
A0A5C2GSC2	IG c829_light_IGKV3-20_IGKJ2 (Fragment)		0	11681.3	113976	29878	0	15398.8	2.77530435013075	0.517985902387891	1.47264599140784	Nonsignificant	None	--	--	--	--	--	--	--	--	IPR013106 [Immunoglobulin V-set domain]
A0A5C2GSC9	IG c1380_heavy_IGHV4-59B_IGHD6-19_IGHJ4 (Fragment)		13896.4	0	37704.1	45268	52683.3	19061.6	0.661471940273252	0.466611761131717	-0.596248	Nonsignificant	None	--	--	immunoglobulin heavy chain	--	ko04020 Calcium signaling pathway ko04064 NF-kappa B signaling pathway ko04072 Phospholipase D signaling pathway ko04145 Phagosome ko04151 PI3K-Akt signaling pathway ko04640 Hematopoietic cell lineage ko04650 Natural killer cell mediated cytotoxicity ko04662 B cell receptor signaling pathway ko04664 Fc epsilon RI signaling pathway ko04666 Fc gamma R-mediated phagocytosis ko04672 Intestinal immune…	--	--	--	IPR013106 [Immunoglobulin V-set domain]
A0A5C2GSD4	IG c1584_heavy_IGHV4-61_IGHD6-13_IGHJ4 (Fragment)		4068798	1.49378e+06	4.52597e+06	5986100	2.89659e+06	5984260	0.678588574699834	0.317755788335307	-0.559391	Nonsignificant	None	--	--	immunoglobulin heavy chain	--	ko04020 Calcium signaling pathway ko04064 NF-kappa B signaling pathway ko04072 Phospholipase D signaling pathway ko04145 Phagosome ko04151 PI3K-Akt signaling pathway ko04640 Hematopoietic cell lineage ko04650 Natural killer cell mediated cytotoxicity ko04662 B cell receptor signaling pathway ko04664 Fc epsilon RI signaling pathway ko04666 Fc gamma R-mediated phagocytosis ko04672 Intestinal immune…	--	--	--	IPR013106 [Immunoglobulin V-set domain]
A0A5C2GSI7	IG c571_heavy_IGHV3-21_IGHD6-19_IGHJ4 (Fragment)		72191	35583.8	51275.4	141210	122119	242641	0.314346722912359	0.0409530201163795	-1.66957	Significant	down	--	--	immunoglobulin heavy chain	--	ko04020 Calcium signaling pathway ko04064 NF-kappa B signaling pathway ko04072 Phospholipase D signaling pathway ko04145 Phagosome ko04151 PI3K-Akt signaling pathway ko04640 Hematopoietic cell lineage ko04650 Natural killer cell mediated cytotoxicity ko04662 B cell receptor signaling pathway ko04664 Fc epsilon RI signaling pathway ko04666 Fc gamma R-mediated phagocytosis ko04672 Intestinal immune…	--	--	--	IPR013106 [Immunoglobulin V-set domain]
A0A5C2GSL9	IG c2_light_IGKV2-28_IGKJ2 (Fragment)		140315	224635	125886	209090	179567	215569	0.812338357333999	0.312425546997994	-0.299847	Nonsignificant	None	--	--	--	--	--	--	--	--	IPR013106 [Immunoglobulin V-set domain]
A0A5C2GSM2	IG c515_light_IGKV1-9_IGKJ2 (Fragment)		35426.4	11743.5	67578.1	32506	0	2392.4	2.19203936761189	0.444954017769923	1.13227370840265	Nonsignificant	None	--	--	--	--	--	--	--	--	IPR013106 [Immunoglobulin V-set domain]
A0A5C2GSR2	IG c441_light_IGLV2-14_IGLJ2 (Fragment)		655361	671429	742892	1141200	626211	1.96417e+06	0.554639232722105	0.290755488239477	-0.850378	Nonsignificant	None	--	--	--	--	--	--	--	--	IPR013106 [Immunoglobulin V-set domain]
A0A5C2GSX3	IG c615_light_IGKV1-5_IGKJ2 (Fragment)		30173.5	35887.2	105058	139050	48563.2	84836	0.628074151071099	0.396969204674977	-0.670993	Nonsignificant	None	--	--	--	--	--	--	--	--	IPR013106 [Immunoglobulin V-set domain]
A0A5C2GSX9	IG c122_light_IGKV3-20_IGKJ1 (Fragment)		19686.5	10867.7	58937.2	62120	44181.6	56612.9	0.549315131556737	0.193987100156167	-0.864294	Nonsignificant	None	--	--	--	--	--	--	--	--	IPR013106 [Immunoglobulin V-set domain]
A0A5C2GSY2	IG c437_light_IGLV1-40_IGLJ1 (Fragment)		952780	1.02495e+06	1.53466e+06	0	885578	2.38764e+06	0.715379123565037	0.499135827811542	-0.48322	Nonsignificant	None	--	--	--	--	--	--	--	--	IPR013106 [Immunoglobulin V-set domain]
A0A5C2GT12	IG c1844_heavy_IGHV3-23_IGHD3-22_IGHJ2 (Fragment)		201789	133666	203711	266080	201700	189608	0.820163103093318	0.299319940011107	-0.286017	Nonsignificant	None	--	--	--	--	--	--	--	--	IPR013106 [Immunoglobulin V-set domain]
A0A5C2GT38	IG c989_heavy_IGHV3-13_IGHD6-6_IGHJ2 (Fragment)		25085.7	39490.2	0	14526	26164.1	73169.9	0.850727647988758	0.826874270299946	-0.233231	Nonsignificant	None	--	--	immunoglobulin heavy chain	--	ko04020 Calcium signaling pathway ko04064 NF-kappa B signaling pathway ko04072 Phospholipase D signaling pathway ko04145 Phagosome ko04151 PI3K-Akt signaling pathway ko04640 Hematopoietic cell lineage ko04650 Natural killer cell mediated cytotoxicity ko04662 B cell receptor signaling pathway ko04664 Fc epsilon RI signaling pathway ko04666 Fc gamma R-mediated phagocytosis ko04672 Intestinal immune…	--	--	--	IPR013106 [Immunoglobulin V-set domain]
A0A5C2GT56	IG c1019_heavy_IGHV4-39_IGHD3-3_IGHJ4 (Fragment)		4825.1	0	5399.5	30177	26561.7	40978.5	0.156951897925851	0.0161951561545245	-2.67161	Significant	down	--	--	immunoglobulin heavy chain	--	ko04020 Calcium signaling pathway ko04064 NF-kappa B signaling pathway ko04072 Phospholipase D signaling pathway ko04145 Phagosome ko04151 PI3K-Akt signaling pathway ko04640 Hematopoietic cell lineage ko04650 Natural killer cell mediated cytotoxicity ko04662 B cell receptor signaling pathway ko04664 Fc epsilon RI signaling pathway ko04666 Fc gamma R-mediated phagocytosis ko04672 Intestinal immune…	--	--	--	IPR013106 [Immunoglobulin V-set domain]
A0A5C2GT70	IG c1075_light_IGLV3-19_IGLJ3 (Fragment)		0	10179	11193.5	389160	240104	7982.3	0.0503082560071357	0.210534655608679	-4.31306	Nonsignificant	None	--	--	--	--	--	--	--	--	IPR013106 [Immunoglobulin V-set domain]
A0A5C2GV54	IG c1197_light_IGLV3-25_IGLJ2 (Fragment)		256838	239092	0	47903	163685	131966	2.16528833125458	0.059542506512338	1.11455914798858	Nonsignificant	None	--	--	--	--	--	--	--	--	IPR013106 [Immunoglobulin V-set domain]
A0A5C2GTB6	IG c681_light_IGLV3-21_IGLJ3 (Fragment)		0	47684.5	9746.7	36976	118363	47552.1	0.424596667470054	0.357561258597479	-1.23584	Nonsignificant	None	--	--	--	--	--	--	--	--	IPR013106 [Immunoglobulin V-set domain]
A0A5C2GTC7	IG c147_light_IGKV1-12_IGKJ1 (Fragment)		280575	476979	582311	3230900	469908	5296965	0.148910774329741	0.209045512834387	-2.74748	Nonsignificant	None	--	--	--	--	--	--	--	--	IPR013106 [Immunoglobulin V-set domain]
A0A5C2GTE8	IG c791_heavy_IGHV3-9_IGHD3-10_IGHJ3 (Fragment)		493386	486840	532080	1092000	6271.8	86546.5	1.2764022972974	0.784305478082052	0.352083110326998	Nonsignificant	None	--	--	--	--	--	--	--	--	IPR013106 [Immunoglobulin V-set domain]
A0A5C2GTG7	IG c1800_heavy_IGHV3-23_IGHD1-26_IGHJ3 (Fragment)		90272.7	25740.8	71283.3	120600	1.37284e+06	490148	0.0944232894460031	0.248094087224303	-3.40471	Nonsignificant	None	--	--	--	--	--	--	--	--	IPR013106 [Immunoglobulin V-set domain]
A0A5C2GTH5	IG c855_light_IGKV3D-15_IGKJ5 (Fragment)		148463	52440.9	166968	270290	137965	183159	0.622022388392827	0.22963265818003	-0.684962	Nonsignificant	None	--	--	--	--	--	--	--	--	IPR013106 [Immunoglobulin V-set domain]
A0A5C2GTH9	IG c1510_light_IGKV3-15_IGKJ1 (Fragment)		29475.4	0	43960.5	60065	70964.7	73831.2	0.537700703257674	0.0257633564549215	-0.895125	Significant	down	--	--	--	--	--	--	--	--	IPR013106 [Immunoglobulin V-set domain]
A0A5C2GTJ7	IG c771_light_IGKV1-5_IGKJ2 (Fragment)		7994.9	109558	17963.7	57242	104650	182912	0.39302432888704	0.22652012415307	-1.34731	Nonsignificant	None	--	--	--	--	--	--	--	--	IPR013106 [Immunoglobulin V-set domain]
A0A5C2GTT7	IG c925_light_IGKV4-1_IGKJ2 (Fragment)		305949	299885	185313	327140	249249	488667	0.742822416296616	0.321073312616876	-0.428911	Nonsignificant	None	--	--	--	--	--	--	--	--	IPR013106 [Immunoglobulin V-set domain]
A0A5C2GTW0	IG c944_light_IGLV1-47_IGLJ1 (Fragment)		77907.3	0	88967.3	88367	2304.4	0	1.84043259506305	0.472451010441563	0.880044912694528	Nonsignificant	None	--	--	--	--	--	--	--	--	IPR013106 [Immunoglobulin V-set domain]
A0A5C2GTW8	IG c1319_heavy_IGHV3-11_IGHD1-14_IGHJ4 (Fragment)		46439.1	5771.5	0	18392	0	36944.4	0.943512769171829	0.950612932002035	-0.0838861	Nonsignificant	None	--	--	immunoglobulin heavy chain	--	ko04020 Calcium signaling pathway ko04064 NF-kappa B signaling pathway ko04072 Phospholipase D signaling pathway ko04145 Phagosome ko04151 PI3K-Akt signaling pathway ko04640 Hematopoietic cell lineage ko04650 Natural killer cell mediated cytotoxicity ko04662 B cell receptor signaling pathway ko04664 Fc epsilon RI signaling pathway ko04666 Fc gamma R-mediated phagocytosis ko04672 Intestinal immune…	--	--	--	IPR013106 [Immunoglobulin V-set domain]
A0A5C2GTZ2	IG c1163_light_IGKV2D-28_IGKJ3 (Fragment)		115406	0	15721.8	41541	14617.4	20027.4	2.58174095435107	0.374932466834879	1.36834425137256	Nonsignificant	None	--	--	--	--	--	--	--	--	IPR013106 [Immunoglobulin V-set domain]
A0A5C2GU21	IG c1005_light_IGKV3-15_IGKJ1 (Fragment)		21750.3	0	3506.9	43187	66975.9	21691.7	0.287330134860672	0.183747049183209	-1.79922	Nonsignificant	None	--	--	--	--	--	--	--	--	IPR013106 [Immunoglobulin V-set domain]
A0A5C2GU28	IG c1024_light_IGLV3-25_IGLJ2 (Fragment)		690801	435728	324482	381570	444917	494787	1.09819101068916	0.722032179268939	0.13512900717313	Nonsignificant	None	--	--	--	--	--	--	--	--	IPR013106 [Immunoglobulin V-set domain]
A0A5C2GU61	IG c941_light_IGLV3-1_IGLJ1 (Fragment)		160382	50557.9	0	0	27906.7	201416	0.919841306526265	0.936827449775057	-0.120543	Nonsignificant	None	--	--	--	--	--	--	--	--	IPR013106 [Immunoglobulin V-set domain]
A0A5C2GU67	IG c492_light_IGLV1-44_IGLJ2 (Fragment)		266237	222638	347305	0	60624.3	144350	2.7196211436723	0.0525994373806055	1.44340569110296	Nonsignificant	None	--	--	--	--	--	--	--	--	IPR013106 [Immunoglobulin V-set domain]
A0A5C2GUD1	IG c1115_light_IGLV3-21_IGLJ1 (Fragment)		203324	283644	89502.6	175970	215174	173963	1.02010785914324	0.950977548446073	0.028721700848067	Nonsignificant	None	--	--	--	--	--	--	--	--	IPR013106 [Immunoglobulin V-set domain]
A0A5C2GUE5	IG c1144_light_IGKV1-5_IGKJ4 (Fragment)		63785.2	0	40474.5	94556	25119.5	199163	0.490497235593661	0.471331876105817	-1.02768	Nonsignificant	None	--	--	--	--	--	--	--	--	IPR013106 [Immunoglobulin V-set domain]
A0A5C2GUF6	IG c1145_light_IGLV3-21_IGLJ3 (Fragment)		44628.8	54053.9	16136	16933	21547.8	0	1.98919461133864	0.289111656544385	0.99218442804622	Nonsignificant	None	--	--	--	--	--	--	--	--	IPR013106 [Immunoglobulin V-set domain]
A0A5C2GUG4	IG c1155_light_IGKV2-30_IGKJ4 (Fragment)		55909.4	41997.8	42130.1	118430	96698.3	55292.2	0.517850162986904	0.0850497119171824	-0.949393	Nonsignificant	None	--	--	--	--	--	--	--	--	IPR013106 [Immunoglobulin V-set domain]
A0A5C2GUH5	IG c249_light_IGKV1-9_IGKJ4 (Fragment)		27424.6	40393.7	60914.2	255300	44587.8	181071	0.267658228308679	0.194887005360391	-1.90154	Nonsignificant	None	--	--	--	--	--	--	--	--	IPR013106 [Immunoglobulin V-set domain]
A0A5C2GUH9	IG c1161_heavy_IGHV4-34_IGHD5-18_IGHJ4 (Fragment)		33645	9528.2	0	15880	45032.9	23934	0.763254756508488	0.67314212643833	-0.389763	Nonsignificant	None	--	--	immunoglobulin heavy chain	--	ko04020 Calcium signaling pathway ko04064 NF-kappa B signaling pathway ko04072 Phospholipase D signaling pathway ko04145 Phagosome ko04151 PI3K-Akt signaling pathway ko04640 Hematopoietic cell lineage ko04650 Natural killer cell mediated cytotoxicity ko04662 B cell receptor signaling pathway ko04664 Fc epsilon RI signaling pathway ko04666 Fc gamma R-mediated phagocytosis ko04672 Intestinal immune…	--	--	--	IPR013106 [Immunoglobulin V-set domain]
A0A5C2GUI7	IG c433_light_IGKV2D-29_IGKJ1 (Fragment)		388139	115037	148274	152200	192081	221370	1.15168292816595	0.76233817783928	0.203743580559889	Nonsignificant	None	--	--	--	--	--	--	--	--	IPR013106 [Immunoglobulin V-set domain]
A0A5C2GUJ4	IG c1195_light_IGKV2-28_IGKJ1 (Fragment)		11160.9	110363	0	0	17889.8	145132	0.745446013421501	0.821065776304382	-0.423824	Nonsignificant	None	--	--	--	--	--	--	--	--	IPR013106 [Immunoglobulin V-set domain]
A0A5C2GUN6	IG c483_light_IGLV1-40_IGLJ3 (Fragment)		55191.1	50836.8	35064	116860	39649.3	47558.3	0.691397850516201	0.452944187919143	-0.532412	Nonsignificant	None	--	--	--	--	--	--	--	--	IPR013106 [Immunoglobulin V-set domain]
A0A5C2GUS4	IG c1284_light_IGKV4-1_IGKJ5 (Fragment)		258286	0	59941.8	85781	366613	0	0.703430679071182	0.734006032870382	-0.50752	Nonsignificant	None	--	--	--	--	--	--	--	--	IPR013106 [Immunoglobulin V-set domain]
A0A5C2GUT4	IG c1191_light_IGKV1-33_IGKJ2 (Fragment)		154734	309969	109137	0	395204	87482.5	0.792565076813222	0.742518806151129	-0.335399	Nonsignificant	None	--	--	--	--	--	--	--	--	IPR013106 [Immunoglobulin V-set domain]
A0A5C2GUT5	IG c349_light_IGKV1-6_IGKJ2 (Fragment)		126872	0	80068.2	0	65191.9	120806	1.1125935627334	0.800375921617252	0.153926663553828	Nonsignificant	None	--	--	--	--	--	--	--	--	IPR013106 [Immunoglobulin V-set domain]
A0A5C2GUV2	IG c1194_light_IGLV3-10_IGLJ3 (Fragment)		327369	190006	72466.8	21716	292931	37961.7	1.67279679100101	0.528197598461575	0.742262199458009	Nonsignificant	None	--	--	--	--	--	--	--	--	IPR013106 [Immunoglobulin V-set domain]
A0A5C2GV13	IG c1301_light_IGKV4-1_IGKJ2 (Fragment)		41332.5	24518.2	28995.9	32087	22688.5	15869.9	1.34257290637465	0.306233326799785	0.425000433692436	Nonsignificant	None	--	--	--	--	--	--	--	--	IPR013106 [Immunoglobulin V-set domain]
A0A5C2GV46	IG c1187_light_IGLV6-57_IGLJ2 (Fragment)		369731	0	974495	523540	225608	447770	1.68460929590366	0.359725709894815	0.752414032225184	Nonsignificant	None	--	--	pre-B lymphocyte gene	--	--	--	--	--	IPR013106 [Immunoglobulin V-set domain]
A0A5C2GV66	IG c1455_light_IGKV1D-39_IGKJ1 (Fragment)		142372	432092	484430	177340	747491	965638	0.560122045866276	0.343069037018499	-0.836187	Nonsignificant	None	--	--	--	--	--	--	--	--	IPR013106 [Immunoglobulin V-set domain]
A0A5C2GV71	IG c437_heavy_IGHV3-30_IGHD5-12_IGHJ3 (Fragment)		0	0	0	18993	15366.5	39940.7	#NAME?	0	#NAME?	Significant	down	--	--	--	--	--	--	--	--	IPR013106 [Immunoglobulin V-set domain]
A0A5C2GV75	IG c1361_heavy_IGHV3-7_IGHD3-3_IGHJ4 (Fragment)		0	17895.4	28783.4	0	90045.1	118616	0.223706823425218	0.0338305818701081	-2.16032	Significant	down	--	--	immunoglobulin heavy chain	--	ko04020 Calcium signaling pathway ko04064 NF-kappa B signaling pathway ko04072 Phospholipase D signaling pathway ko04145 Phagosome ko04151 PI3K-Akt signaling pathway ko04640 Hematopoietic cell lineage ko04650 Natural killer cell mediated cytotoxicity ko04662 B cell receptor signaling pathway ko04664 Fc epsilon RI signaling pathway ko04666 Fc gamma R-mediated phagocytosis ko04672 Intestinal immune…	--	--	--	IPR013106 [Immunoglobulin V-set domain]
A0A5C2GV93	IG c1485_light_IGLV3-25_IGLJ2 (Fragment)		468808	609341	410394	249310	231932	228303	2.09788515115607	0.0464918324493039	1.06893569965354	Significant	up	--	--	--	--	--	--	--	--	IPR013106 [Immunoglobulin V-set domain]
A0A5C2GV99	IG c1391_heavy_IGHV1-2_IGHD3-3_IGHJ4 (Fragment)		44113.2	0	55850.7	47953	44096.5	54310.9	1.02449740503579	0.850533841225162	0.0349163301307693	Nonsignificant	None	--	--	--	--	--	--	--	--	IPR013106 [Immunoglobulin V-set domain]
A0A5C2GVB1	IG c1257_light_IGKV3-15_IGKJ4 (Fragment)		0	0	0	180590	189734	23892.8	#NAME?	0	#NAME?	Significant	down	--	--	--	--	--	--	--	--	IPR013106 [Immunoglobulin V-set domain]
A0A5C2GVD2	IG c1451_light_IGLV6-57_IGLJ2 (Fragment)		136907	0	343284	140840	13319.8	181688	2.14468303480507	0.294011854078363	1.10076444590456	Nonsignificant	None	--	--	pre-B lymphocyte gene	--	--	--	--	--	IPR013106 [Immunoglobulin V-set domain]
A0A5C2GVD6	IG c1431_heavy_IGHV1-2_IGHD5-5_IGHJ6 (Fragment)		107420	47639.9	102882	188080	146174	165272	0.516374148891788	0.0239010965607281	-0.953511	Significant	down	--	--	--	--	--	--	--	--	IPR013106 [Immunoglobulin V-set domain]
A0A5C2GVG4	IG c499_light_IGKV1-27_IGKJ3 (Fragment)		1.55849e+06	1.70044e+06	1771223	2728600	2.71041e+06	3.84317e+06	0.541914639852524	0.0202610386349382	-0.883862	Significant	down	--	--	--	--	--	--	--	--	IPR013106 [Immunoglobulin V-set domain]
A0A5C2GVK6	IG c843_light_IGKV2-28_IGKJ1 (Fragment)		9293	0	135713	0	4028.3	23782.8	5.21396492767276	0.456399794812497	2.38238087845407	Nonsignificant	None	--	--	--	--	--	--	--	--	IPR013106 [Immunoglobulin V-set domain]
A0A5C2GVL7	IG c1521_heavy_IGHV5-51_IGHD2-21_IGHJ4 (Fragment)		337594	11124.4	0	0	615570	451741	0.326726200074186	0.188028677637682	-1.61385	Nonsignificant	None	--	--	--	--	--	--	--	--	IPR013106 [Immunoglobulin V-set domain]
A0A5C2GVM7	IG c1278_heavy_IGHV5-51_IGHD2-15_IGHJ4 (Fragment)		133420	22363.1	36945.5	99125	204509	92556.5	0.486453994617742	0.248818297010803	-1.03962	Nonsignificant	None	--	--	--	--	--	--	--	--	IPR013106 [Immunoglobulin V-set domain]
A0A5C2GVN6	IG c1829_heavy_IGHV5-51_IGHD3-3_IGHJ3 (Fragment)		87358.8	19644.9	107574	27412	207999	130670	0.58614675357987	0.437970668025319	-0.770666	Nonsignificant	None	--	--	--	--	--	--	--	--	IPR013106 [Immunoglobulin V-set domain]
A0A5C2GVT0	IG c1601_heavy_IGHV3-74_IGHD1-7_IGHJ2 (Fragment)		206177	90530	51337.2	419030	301723	148753	0.400278296015967	0.128765201243925	-1.32092	Nonsignificant	None	--	--	--	--	--	--	--	--	IPR013106 [Immunoglobulin V-set domain]
A0A5C2GVU7	IG c1621_heavy_IGHV3-49_IGHD2-2_IGHJ5 (Fragment)		790413	247859	178292	659430	506938	497142	0.731324347711871	0.498715774966062	-0.451417	Nonsignificant	None	--	--	--	--	--	--	--	--	IPR013106 [Immunoglobulin V-set domain]
A0A5C2GVX4	IG c1735_light_IGKV3-20_IGKJ2 (Fragment)		491995	365721	0	589390	0	699648	0.665392228096886	0.123652873615972	-0.587723	Nonsignificant	None	--	--	--	--	--	--	--	--	IPR013106 [Immunoglobulin V-set domain]
A0A5C2GVX7	IG c1661_heavy_IGHV4-34_IGHD2-8_IGHJ4 (Fragment)		22274.5	0	91392.1	310910	212256	238805	0.223761871033556	0.0232734983727785	-2.15996	Significant	down	--	--	immunoglobulin heavy chain	--	ko04020 Calcium signaling pathway ko04064 NF-kappa B signaling pathway ko04072 Phospholipase D signaling pathway ko04145 Phagosome ko04151 PI3K-Akt signaling pathway ko04640 Hematopoietic cell lineage ko04650 Natural killer cell mediated cytotoxicity ko04662 B cell receptor signaling pathway ko04664 Fc epsilon RI signaling pathway ko04666 Fc gamma R-mediated phagocytosis ko04672 Intestinal immune…	--	--	--	IPR013106 [Immunoglobulin V-set domain]
A0A5C2GVY2	IG c1002_light_IGKV2-28_IGKJ1 (Fragment)		46414.5	59950.3	9152.4	21467	15931.9	14822.8	2.2120536098978	0.298435921482636	1.14538635021841	Nonsignificant	None	--	--	--	--	--	--	--	--	IPR013106 [Immunoglobulin V-set domain]
A0A5C2GVY3	IG c1601_light_IGLV3-21_IGLJ3 (Fragment)		0	0	0	85811	10673.3	63514.6	#NAME?	0	#NAME?	Significant	down	--	--	--	--	--	--	--	--	IPR013106 [Immunoglobulin V-set domain]
A0A5C2GVZ5	IG c1681_heavy_IGHV3-21_IGHD3-9_IGHJ6 (Fragment)		136542	81050.7	209158	0	235021	1160.4	1.2045860852823	0.823707492924423	0.268537498908048	Nonsignificant	None	--	--	immunoglobulin heavy chain	--	ko04020 Calcium signaling pathway ko04064 NF-kappa B signaling pathway ko04072 Phospholipase D signaling pathway ko04145 Phagosome ko04151 PI3K-Akt signaling pathway ko04640 Hematopoietic cell lineage ko04650 Natural killer cell mediated cytotoxicity ko04662 B cell receptor signaling pathway ko04664 Fc epsilon RI signaling pathway ko04666 Fc gamma R-mediated phagocytosis ko04672 Intestinal immune…	--	--	--	IPR013106 [Immunoglobulin V-set domain]
A0A5C2GW05	IG c757_heavy_IGHV5-51_IGHD5-24_IGHJ3 (Fragment)		9068.3	0	9297.5	14472	42248	27845.6	0.325767215037793	0.141259720014085	-1.61809	Nonsignificant	None	--	--	--	--	--	--	--	--	IPR013106 [Immunoglobulin V-set domain]
A0A5C2GW09	IG c1641_light_IGKV1-6_IGKJ4 (Fragment)		88588.4	108694	64779.4	0	211490	69334.3	0.622127469252962	0.409259820243893	-0.684718	Nonsignificant	None	--	--	--	--	--	--	--	--	IPR013106 [Immunoglobulin V-set domain]
A0A5C2GW37	IG c1681_light_IGLV6-57_IGLJ3 (Fragment)		125126	248596	133552	141440	111621	138632	1.29507943093115	0.400015585580507	0.373040585244791	Nonsignificant	None	--	--	pre-B lymphocyte gene	--	--	--	--	--	IPR013106 [Immunoglobulin V-set domain]
A0A5C2GW38	IG c1751_heavy_IGHV3-13_IGHD3-3_IGHJ2 (Fragment)		9574.1	0	77330	38503	149615	48519	0.550869686481827	0.546799729394656	-0.860217	Nonsignificant	None	--	--	immunoglobulin heavy chain	--	ko04020 Calcium signaling pathway ko04064 NF-kappa B signaling pathway ko04072 Phospholipase D signaling pathway ko04145 Phagosome ko04151 PI3K-Akt signaling pathway ko04640 Hematopoietic cell lineage ko04650 Natural killer cell mediated cytotoxicity ko04662 B cell receptor signaling pathway ko04664 Fc epsilon RI signaling pathway ko04666 Fc gamma R-mediated phagocytosis ko04672 Intestinal immune…	--	--	--	IPR013106 [Immunoglobulin V-set domain]
A0A5C2GW53	IG c1701_light_IGKV2D-28_IGKJ2 (Fragment)		68379.1	34626.7	434777	25932	29274.8	203113	2.08184696571964	0.544545388659674	1.05786402160953	Nonsignificant	None	--	--	--	--	--	--	--	--	IPR013106 [Immunoglobulin V-set domain]
A0A5C2GW55	IG c1113_light_IGLV3-25_IGLJ1 (Fragment)		325211	1.89973e+06	1.41039e+06	1836000	123676	1460682	1.06284976785616	0.923117270851827	0.0879376886036913	Nonsignificant	None	--	--	--	--	--	--	--	--	IPR013106 [Immunoglobulin V-set domain]
A0A5C2GW95	IG c1845_light_IGLV1-47_IGLJ3 (Fragment)		0	5504.9	67812.2	133180	95387.3	228468	0.240628612963389	0.131423157610105	-2.05512	Nonsignificant	None	--	--	--	--	--	--	--	--	IPR013106 [Immunoglobulin V-set domain]
A0A5C2GWD6	IG c1173_light_IGKV1-27_IGKJ1 (Fragment)		71588.5	286254	321470	257600	350756	498366	0.6138058568659	0.246095956922107	-0.704146	Nonsignificant	None	--	--	--	--	--	--	--	--	IPR013106 [Immunoglobulin V-set domain]
A0A5C2H172	IG c1880_light_IGKV1-9_IGKJ5 (Fragment)		84749	31670.7	241408	129720	126132	150193	0.881251151349653	0.82298445360704	-0.182375	Nonsignificant	None	--	--	--	--	--	--	--	--	IPR013106 [Immunoglobulin V-set domain]
A0A5C2GWH0	IG c907_heavy_IGHV3-9_IGHD6-19_IGHJ4 (Fragment)		78434.5	53855.3	163862	489320	141564	27721.2	0.44966434393143	0.445114611235942	-1.15308	Nonsignificant	None	--	--	--	--	--	--	--	--	IPR013106 [Immunoglobulin V-set domain]
A0A5C2GWU8	IG c178_light_IGKV3-20_IGKJ1 (Fragment)		221413	0	286798	160790	109564	155634	1.78952506933873	0.0399531512030099	0.839576754515585	Significant	up	--	--	--	--	--	--	--	--	IPR013106 [Immunoglobulin V-set domain]
A0A5C2GWW8	IG c198_light_IGKV3-15_IGKJ5 (Fragment)		38075.3	59568.8	24011.7	24460	34355.6	35645.3	1.28789583838392	0.453366095019079	0.365015916803726	Nonsignificant	None	--	--	--	--	--	--	--	--	IPR013106 [Immunoglobulin V-set domain]
A0A5C2GWZ8	IG c228_light_IGLV3-19_IGLJ3 (Fragment)		79787.2	189460	17479.6	41439	0	22469.3	2.99101890260472	0.401657054053582	1.58063702801257	Nonsignificant	None	--	--	--	--	--	--	--	--	IPR013106 [Immunoglobulin V-set domain]
A0A5C2GX42	IG c268_light_IGKV3-20_IGKJ3 (Fragment)		3863	0	2046119	2987600	53881.1	15265.1	1.00596281104398	0.99698503554701	0.00857697182918651	Nonsignificant	None	--	--	--	--	--	--	--	--	IPR013106 [Immunoglobulin V-set domain]
A0A5C2GX71	IG c1412_light_IGKV3-15_IGKJ4 (Fragment)		164539	10202.8	38654.9	0	43981	77125.8	1.17470309952318	0.876268032507743	0.232296168729836	Nonsignificant	None	--	--	--	--	--	--	--	--	IPR013106 [Immunoglobulin V-set domain]
A0A5C2GX83	IG c1039_light_IGKV4-1_IGKJ2 (Fragment)		543395	298948	81846.1	378420	204813	0	1.05639733814879	0.93436411519923	0.0791525713995627	Nonsignificant	None	--	--	--	--	--	--	--	--	IPR013106 [Immunoglobulin V-set domain]
A0A5C2GX92	IG c1207_heavy_IGHV3-23_IGHD1-26_IGHJ1 (Fragment)		5484.5	0	7874.7	65322	27696.4	77052.7	0.117826015119559	0.0804234061413331	-3.08527	Nonsignificant	None	--	--	immunoglobulin heavy chain	--	ko04020 Calcium signaling pathway ko04064 NF-kappa B signaling pathway ko04072 Phospholipase D signaling pathway ko04145 Phagosome ko04151 PI3K-Akt signaling pathway ko04640 Hematopoietic cell lineage ko04650 Natural killer cell mediated cytotoxicity ko04662 B cell receptor signaling pathway ko04664 Fc epsilon RI signaling pathway ko04666 Fc gamma R-mediated phagocytosis ko04672 Intestinal immune…	--	--	--	IPR013106 [Immunoglobulin V-set domain]
A0A5C2GXA1	IG c1583_light_IGKV2D-28_IGKJ2 (Fragment)		3.91803e+06	2764602	3.17556e+06	1209000	1.87849e+06	2.00192e+06	1.93700246166213	0.0190338410385256	0.953825787408123	Significant	up	--	--	--	--	--	--	--	--	IPR013106 [Immunoglobulin V-set domain]
A0A5C2GXE9	IG c1119_light_IGLV6-57_IGLJ3 (Fragment)		0	0	0	19813	41378.5	44395.4	#NAME?	0	#NAME?	Significant	down	--	--	pre-B lymphocyte gene	--	--	--	--	--	IPR013106 [Immunoglobulin V-set domain]
A0A5C2GXF8	IG c1129_light_IGKV4-1_IGKJ3 (Fragment)		185785	178688	191392	268480	157994	363890	0.703303339550723	0.319200642547455	-0.507781	Nonsignificant	None	--	--	--	--	--	--	--	--	IPR013106 [Immunoglobulin V-set domain]
A0A5C2GXH2	IG c338_light_IGKV1-5_IGKJ1 (Fragment)		0	3127.6	10899.4	213820	327127	614585	0.0182084961731912	0.0865795494626008	-5.77924	Nonsignificant	None	--	--	--	--	--	--	--	--	IPR013106 [Immunoglobulin V-set domain]
A0A5C2GXK5	IG c430_light_IGLV1-51_IGLJ2 (Fragment)		399450	11062.2	0	3602.8	196167	365248	1.08982248681987	0.937244214262632	0.124093164139409	Nonsignificant	None	--	--	--	--	--	--	--	--	IPR013106 [Immunoglobulin V-set domain]
A0A5C2GXS3	IG c510_light_IGKV3-11_IGKJ5 (Fragment)		154966	163065	37905.8	337460	306502	339430	0.361947876977326	0.00748370289858857	-1.46615	Significant	down	--	--	--	--	--	--	--	--	IPR013106 [Immunoglobulin V-set domain]
A0A5C2GXT4	IG c520_light_IGKV3-11_IGKJ1 (Fragment)		0	0	0	94084	46529.9	38571.6	#NAME?	0	#NAME?	Significant	down	--	--	--	--	--	--	--	--	IPR013106 [Immunoglobulin V-set domain]
A0A5C2GXW3	IG c1592_light_IGKV2D-28_IGKJ3 (Fragment)		72516.8	0	48131	53158	62082.4	47519.2	1.11189570384788	0.607237517474607	0.153021469178172	Nonsignificant	None	--	--	--	--	--	--	--	--	IPR013106 [Immunoglobulin V-set domain]
A0A5C2GXW8	IG c488_light_IGKV1-5_IGKJ1 (Fragment)		92645	89851.8	100080	103080	120500	132234	0.794172112172311	0.0534416361128175	-0.332476	Nonsignificant	None	--	--	--	--	--	--	--	--	IPR013106 [Immunoglobulin V-set domain]
A0A5C2GXX0	IG c560_light_IGLV6-57_IGLJ2 (Fragment)		0	13860	43351.3	75338	45353.9	109163	0.373352873205171	0.16437059189691	-1.42139	Nonsignificant	None	--	--	pre-B lymphocyte gene	--	--	--	--	--	IPR013106 [Immunoglobulin V-set domain]
A0A5C2GY12	IG c538_light_IGLV6-57_IGLJ3 (Fragment)		688903	297186	517044	129570	208303	203843	2.77475846692561	0.0509596492269209	1.47236219534229	Nonsignificant	None	--	--	pre-B lymphocyte gene	--	--	--	--	--	IPR013106 [Immunoglobulin V-set domain]
A0A5C2GYA8	IG c628_light_IGKV1-33_IGKJ4 (Fragment)		95246.1	97164.9	71294.1	76690	176442	112382	0.721463352176195	0.326043074277386	-0.471002	Nonsignificant	None	--	--	--	--	--	--	--	--	IPR013106 [Immunoglobulin V-set domain]
A0A5C2H014	IG c1278_light_IGKV1-5_IGKJ1 (Fragment)		660836	477336	405727	992440	281864	1.44515e+06	0.567723480172442	0.321887221682148	-0.81674	Nonsignificant	None	--	--	--	--	--	--	--	--	IPR013106 [Immunoglobulin V-set domain]
A0A5C2GYK6	IG c820_light_IGKV3-20_IGKJ2 (Fragment)		774482	310572	33282	0	0	0	Inf	0	Inf	Significant	up	--	--	--	--	--	--	--	--	IPR013106 [Immunoglobulin V-set domain]
A0A5C2GYV9	IG c838_light_IGKV3-15_IGKJ2 (Fragment)		5838.7	0	11148.9	0	3550.5	65600.6	0.245659143527724	0.490398743739916	-2.02527	Nonsignificant	None	--	--	--	--	--	--	--	--	IPR013106 [Immunoglobulin V-set domain]
A0A5C2GZ39	IG c1649_light_IGKV3-15_IGKJ2 (Fragment)		564902	300443	230313	552040	646751	587760	0.613280922465896	0.0945441000729838	-0.70538	Nonsignificant	None	--	--	--	--	--	--	--	--	IPR013106 [Immunoglobulin V-set domain]
A0A5C2GZ59	IG c948_light_IGKV4-1_IGKJ1 (Fragment)		25883.7	0	6315.7	29538	18682.7	19740.4	0.710687437372261	0.499098088282734	-0.492713	Nonsignificant	None	--	--	--	--	--	--	--	--	IPR013106 [Immunoglobulin V-set domain]
A0A5C2GZG9	IG c1078_light_IGKV1-27_IGKJ3 (Fragment)		105529	184112	206522	214600	245540	288536	0.66271965601155	0.0874681961441004	-0.593529	Nonsignificant	None	--	--	--	--	--	--	--	--	IPR013106 [Immunoglobulin V-set domain]
A0A5C2GZI1	IG c1088_light_IGLV1-40_IGLJ2 (Fragment)		0	32078.9	41015.2	62771	0	41335.4	0.702109572514274	0.313451444916895	-0.510232	Nonsignificant	None	--	--	--	--	--	--	--	--	IPR013106 [Immunoglobulin V-set domain]
A0A5C2GZL4	IG c156_light_IGLV3-21_IGLJ1 (Fragment)		341157	499310	180686	409190	629835	394891	0.712143170420756	0.313169834935739	-0.489761	Nonsignificant	None	--	--	--	--	--	--	--	--	IPR013106 [Immunoglobulin V-set domain]
A0A5C2GZQ4	IG c1869_light_IGLV2-14_IGLJ2 (Fragment)		194026	156870	76497.5	101900	57542.7	76501.4	1.81141761968195	0.159547975921919	0.857119195866375	Nonsignificant	None	--	--	--	--	--	--	--	--	IPR013106 [Immunoglobulin V-set domain]
A0A5C2H1M0	IG c1818_light_IGKV2D-28_IGKJ3 (Fragment)		183193	48021.4	250607	16884	85777.8	76029.3	2.6963933850091	0.185840259345254	1.4310309910302	Nonsignificant	None	--	--	--	--	--	--	--	--	IPR013106 [Immunoglobulin V-set domain]
A0A5C2GZV7	IG c1939_light_IGLV1-47_IGLJ3 (Fragment)		121459	81717.7	190222	0	50887.1	36797.3	2.99101398500379	0.124650668600492	1.58063465604351	Nonsignificant	None	--	--	--	--	--	--	--	--	IPR013106 [Immunoglobulin V-set domain]
A0A5C2H016	IG c336_light_IGLV3-1_IGLJ2 (Fragment)		167479	138268	65589	69975	87589.8	108247	1.39698666953586	0.336683970190481	0.482318254185984	Nonsignificant	None	--	--	--	--	--	--	--	--	IPR013106 [Immunoglobulin V-set domain]
A0A5C2H036	IG c1298_light_IGKV1-27_IGKJ1 (Fragment)		62442.6	102602	225431	181300	9065.4	197476	1.00678936442917	0.991528630548702	0.00976188127944355	Nonsignificant	None	--	--	--	--	--	--	--	--	IPR013106 [Immunoglobulin V-set domain]
A0A5C2H0E8	IG c1550_light_IGKV3-15_IGKJ1 (Fragment)		43982.8	50830.1	16216.7	254520	108806	54594.8	0.26567164464812	0.166807349826953	-1.91228	Nonsignificant	None	--	--	--	--	--	--	--	--	IPR013106 [Immunoglobulin V-set domain]
A0A5C2H0F4	IG c416_light_IGKV3-20_IGKJ5 (Fragment)		236475	239872	126147	209270	111212	142468	1.30142337031713	0.380559320513705	0.380090366280506	Nonsignificant	None	--	--	--	--	--	--	--	--	IPR013106 [Immunoglobulin V-set domain]
A0A5C2H0H1	IG c1570_light_IGKV3-11_IGKJ3 (Fragment)		228350	608717	0	126380	126181	101562	3.54566367937902	0.35882329154074	1.82605569723398	Nonsignificant	None	--	--	--	--	--	--	--	--	IPR013106 [Immunoglobulin V-set domain]
A0A5C2H0W1	IG c1710_light_IGKV3-11_IGKJ4 (Fragment)		277780	257475	110054	271170	545950	529789	0.479103630342846	0.0867800117735656	-1.06159	Nonsignificant	None	--	--	--	--	--	--	--	--	IPR013106 [Immunoglobulin V-set domain]
A0A5C2H0Z5	IG c1298_light_IGLV3-10_IGLJ3 (Fragment)		391021	328642	0	215380	0	274733	1.46836249362137	0.116598396099944	0.554208169265762	Nonsignificant	None	--	--	--	--	--	--	--	--	IPR013106 [Immunoglobulin V-set domain]
A0A5C2H133	IG c1618_light_IGKV1-5_IGKJ4 (Fragment)		69536.3	54433.1	227058	251080	327796	181883	0.461417418470578	0.120621673784196	-1.11586	Nonsignificant	None	--	--	--	--	--	--	--	--	IPR013106 [Immunoglobulin V-set domain]
A0A5C2H180	IG c666_light_IGKV3-20_IGKJ2 (Fragment)		1.36655e+07	9.84276e+06	1.27268e+07	16156000	1.50697e+07	1.83416e+07	0.731028979159913	0.0414046089969892	-0.451999	Nonsignificant	None	--	--	--	--	--	--	--	--	IPR013106 [Immunoglobulin V-set domain]
A0A5C2H271	IG c1046_light_IGKV1-5_IGKJ3 (Fragment)		13169.6	0	8981.7	34892	36516.6	60737.5	0.251441018690677	0.0565555328293191	-1.99171	Nonsignificant	None	--	--	--	--	--	--	--	--	IPR013106 [Immunoglobulin V-set domain]
A0A5C2H2W5	IG c1326_light_IGKV1-5_IGKJ1 (Fragment)		81555.5	57027.7	83941.4	219850	200922	0	0.352565853010869	0.00192195702595712	-1.50404	Significant	down	--	--	--	--	--	--	--	--	IPR013106 [Immunoglobulin V-set domain]
A0A5C2H324	IG c1386_light_IGKV1-27_IGKJ1 (Fragment)		982817	1.34324e+06	1.07025e+06	971900	156486	1.91614e+06	1.11554665548943	0.832602636086894	0.157750852654818	Nonsignificant	None	--	--	--	--	--	--	--	--	IPR013106 [Immunoglobulin V-set domain]
A0A5C2H3Q4	IG c1666_light_IGKV3-11_IGKJ1 (Fragment)		166740	297498	233366	146640	1.15157e+07	356093	0.0580444125882578	0.420775196694797	-4.1067	Nonsignificant	None	--	--	--	--	--	--	--	--	IPR013106 [Immunoglobulin V-set domain]
A0A5C2H3T0	IG c1706_light_IGKV3-11_IGKJ2 (Fragment)		718796	576011	353935	578710	633958	697653	0.863070882608442	0.478194800416988	-0.212449	Nonsignificant	None	--	--	--	--	--	--	--	--	IPR013106 [Immunoglobulin V-set domain]
A0A5C2H463	IG c1896_light_IGKV1D-13_IGKJ4 (Fragment)		0	0	0	228480	1404.3	25540.6	#NAME?	0	#NAME?	Significant	down	--	--	--	--	--	--	--	--	IPR013106 [Immunoglobulin V-set domain]
A0A5C2H483	IG c1926_light_IGLV6-57_IGLJ2 (Fragment)		0	6937.4	13926.4	26868	0	21563.1	0.430793436448893	0.0881209392735349	-1.21493	Nonsignificant	None	--	--	pre-B lymphocyte gene	--	--	--	--	--	IPR013106 [Immunoglobulin V-set domain]
P07195	L-lactate dehydrogenase B chain	LDHB	306022	8.32727e+06	90121.2	112830	82769.2	181482	23.1340379382377	0.41260811212629	4.53194519851963	Nonsignificant	None	2	Molecular Function:oxidoreductase activity (GO:0016491),Biological Process:oxidation-reduction process (GO:0055114)	L-lactate dehydrogenase	1.1.1.27	ko00010 Glycolysis / Gluconeogenesis ko00270 Cysteine and methionine metabolism ko00620 Pyruvate metabolism ko00640 Propanoate metabolism ko01100 Metabolic pathways ko04922 Glucagon signaling pathway	Malate/lactate dehydrogenase	C	Energy production and conversion ;	IPR001236 [Lactate/malate dehydrogenase, N-terminal] ; IPR022383[Lactate/malate dehydrogenase, C-terminal]
A0A679KL62	ACX82 (Fragment)		169652	61228.6	108580	15143	22924.4	73523.7	3.04199886908544	0.104738364963424	1.60501961671621	Nonsignificant	None	--	--	immunoglobulin heavy chain	--	ko04020 Calcium signaling pathway ko04064 NF-kappa B signaling pathway ko04072 Phospholipase D signaling pathway ko04145 Phagosome ko04151 PI3K-Akt signaling pathway ko04640 Hematopoietic cell lineage ko04650 Natural killer cell mediated cytotoxicity ko04662 B cell receptor signaling pathway ko04664 Fc epsilon RI signaling pathway ko04666 Fc gamma R-mediated phagocytosis ko04672 Intestinal immune…	--	--	--	IPR013106 [Immunoglobulin V-set domain]
A0A7I2V2F2	Heterogeneous nuclear ribonucleoprotein Q	SYNCRIP	0	125197	13408.6	7119.8	15452.8	17602	5.17511313118239	0.499560631637701	2.37159040116497	Nonsignificant	None	1	Molecular Function:nucleic acid binding (GO:0003676)	heterogeneous nuclear ribonucleoprotein Q	--	--	RNA recognition motif (RRM) domain	J	Translation, ribosomal structure and biogenesis ;	IPR000504 [RNA recognition motif domain]
A0A7I2YQQ3	Folate gamma-glutamyl hydrolase	GGH	23502.7	18067.9	36158.8	17930	25070.8	14564.6	1.35027985560771	0.338611439634528	0.433258447612991	Nonsignificant	None	2	Biological Process:glutamine metabolic process (GO:0006541),Molecular Function:hydrolase activity (GO:0016787)	gamma-glutamyl hydrolase	3.4.19.9	ko00790 Folate biosynthesis ko01523 Antifolate resistance	Gamma-glutamyl-gamma-aminobutyrate hydrolase PuuD (putrescine degradation), contains GATase1-like domain	E	Amino acid transport and metabolism ;	IPR011697 [Peptidase C26]
A0A7P0TAB0	Serine/threonine-protein kinase/endoribonuclease IRE1	ERN1	699114	20746.1	5.30654e+06	1743100	1.15458e+06	209542	1.93948457684556	0.601697976971953	0.955673303326455	Nonsignificant	None	5	Molecular Function:ribonuclease activity (GO:0004540),Molecular Function:protein kinase activity (GO:0004672),Molecular Function:ATP binding (GO:0005524),Biological Process:mRNA processing (GO:0006397),Biological Process:protein phosphorylation (GO:0006468)	--	--	ko04140 Autophagy - animal ko04141 Protein processing in endoplasmic reticulum ko04210 Apoptosis ko04932 Non-alcoholic fatty liver disease (NAFLD) ko05010 Alzheimer's disease	Serine/threonine protein kinase	T	Signal transduction mechanisms ;	IPR000719 [Protein kinase domain] ; IPR010513[KEN domain]
A0A7S5BXA5	IGH c73_heavy_IGHV3-53_IGHD3-22_IGHJ3 (Fragment)		6813	3054.6	30434.9	20696	30200.3	68696.6	0.336997430449467	0.194854633181139	-1.56919	Nonsignificant	None	--	--	immunoglobulin heavy chain	--	ko04020 Calcium signaling pathway ko04064 NF-kappa B signaling pathway ko04072 Phospholipase D signaling pathway ko04145 Phagosome ko04151 PI3K-Akt signaling pathway ko04640 Hematopoietic cell lineage ko04650 Natural killer cell mediated cytotoxicity ko04662 B cell receptor signaling pathway ko04664 Fc epsilon RI signaling pathway ko04666 Fc gamma R-mediated phagocytosis ko04672 Intestinal immune…	--	--	--	IPR013106 [Immunoglobulin V-set domain]
A0A7S5BXB3	IGH c88_heavy_IGHV3-7_IGHD1-26_IGHJ6 (Fragment)		28859.9	10581.2	28078.7	139640	135436	64451.7	0.198864185255261	0.0225432431570731	-2.33014	Significant	down	--	--	immunoglobulin heavy chain	--	ko04020 Calcium signaling pathway ko04064 NF-kappa B signaling pathway ko04072 Phospholipase D signaling pathway ko04145 Phagosome ko04151 PI3K-Akt signaling pathway ko04640 Hematopoietic cell lineage ko04650 Natural killer cell mediated cytotoxicity ko04662 B cell receptor signaling pathway ko04664 Fc epsilon RI signaling pathway ko04666 Fc gamma R-mediated phagocytosis ko04672 Intestinal immune…	--	--	--	IPR013106 [Immunoglobulin V-set domain]
A0A7S5BXN5	IGH c353_heavy_IGHV5-51_IGHD5-24_IGHJ2 (Fragment)		71853.5	0	99812.5	183060	232443	248350	0.387885863200033	0.015929635482389	-1.3663	Significant	down	--	--	--	--	--	--	--	--	IPR013106 [Immunoglobulin V-set domain]
A0A7S5BXS7	IGH c328_heavy_IGHV3-48_IGHD4-17_IGHJ3 (Fragment)		0	0	0	73592	38512.2	93487.3	#NAME?	0	#NAME?	Significant	down	--	--	--	--	--	--	--	--	IPR013106 [Immunoglobulin V-set domain]
A0A7S5BXV0	IGH c172_heavy_IGHV5-51_IGHD3-10_IGHJ5 (Fragment)		65263.8	44202	26398.9	36084	58656.7	28265.3	1.10453717704827	0.781709713543412	0.14344197844016	Nonsignificant	None	--	--	--	--	--	--	--	--	IPR013106 [Immunoglobulin V-set domain]
A0A7S5BXZ0	IGH c261_heavy_IGHV3-23_IGHD2-15_IGHJ4 (Fragment)		13735.2	49562.9	106093	102890	34713.2	0	0.820675197476028	0.792905905204222	-0.285117	Nonsignificant	None	--	--	--	--	--	--	--	--	IPR013106 [Immunoglobulin V-set domain]
A0A7S5BY36	IGH c336_heavy_IGHV1-2_IGHD3-9_IGHJ5 (Fragment)		0	0	0	144160	12123.3	14517.3	#NAME?	0	#NAME?	Significant	down	--	--	--	--	--	--	--	--	IPR013106 [Immunoglobulin V-set domain]
A0A7S5BY47	IGH c312_heavy_IGHV1-2_IGHD2-21_IGHJ4 (Fragment)		138926	0	54668.5	92355	156474	335769	0.49673878125356	0.395508940965123	-1.00944	Nonsignificant	None	--	--	--	--	--	--	--	--	IPR013106 [Immunoglobulin V-set domain]
A0A7S5BYB3	IGH c457_heavy_IGHV3-23_IGHD6-13_IGHJ4 (Fragment)		248800	32971.3	506244	351080	274665	686791	0.600376324887369	0.401298702540813	-0.736061	Nonsignificant	None	--	--	immunoglobulin heavy chain	--	ko04020 Calcium signaling pathway ko04064 NF-kappa B signaling pathway ko04072 Phospholipase D signaling pathway ko04145 Phagosome ko04151 PI3K-Akt signaling pathway ko04640 Hematopoietic cell lineage ko04650 Natural killer cell mediated cytotoxicity ko04662 B cell receptor signaling pathway ko04664 Fc epsilon RI signaling pathway ko04666 Fc gamma R-mediated phagocytosis ko04672 Intestinal immune…	--	--	--	IPR013106 [Immunoglobulin V-set domain]
A0A7S5BYD4	IGH c487_heavy_IGHV1-69_IGHD4-23_IGHJ6 (Fragment)		37288.9	0	14327.1	54138	52875.4	31008.5	0.56095445722744	0.216171892524925	-0.834044	Nonsignificant	None	--	--	--	--	--	--	--	--	IPR013106 [Immunoglobulin V-set domain]
A0A7S5EU70	IGH c495_heavy_IGHV3-48_IGHD1-14_IGHJ4 (Fragment)		22458.5	25751.9	16335.1	43575	24943.1	29740.3	0.656895491886699	0.145582626096011	-0.606264	Nonsignificant	None	--	--	--	--	--	--	--	--	IPR013106 [Immunoglobulin V-set domain]
A0A7S5BYJ0	IGH c606_heavy_IGHV3-53_IGHD6-19_IGHJ4 (Fragment)		20451.2	0	71599.4	52502	74837.9	102343	0.601157768109392	0.334814145893963	-0.734184	Nonsignificant	None	--	--	immunoglobulin heavy chain	--	ko04020 Calcium signaling pathway ko04064 NF-kappa B signaling pathway ko04072 Phospholipase D signaling pathway ko04145 Phagosome ko04151 PI3K-Akt signaling pathway ko04640 Hematopoietic cell lineage ko04650 Natural killer cell mediated cytotoxicity ko04662 B cell receptor signaling pathway ko04664 Fc epsilon RI signaling pathway ko04666 Fc gamma R-mediated phagocytosis ko04672 Intestinal immune…	--	--	--	IPR013106 [Immunoglobulin V-set domain]
A0A7S5BYK3	IGH c365_heavy_IGHV4-4_IGHD6-19_IGHJ2 (Fragment)		212028	0	52305.5	33848	79535.7	12821.2	3.14172072558197	0.258173698102732	1.65155494201814	Nonsignificant	None	--	--	immunoglobulin heavy chain	--	ko04020 Calcium signaling pathway ko04064 NF-kappa B signaling pathway ko04072 Phospholipase D signaling pathway ko04145 Phagosome ko04151 PI3K-Akt signaling pathway ko04640 Hematopoietic cell lineage ko04650 Natural killer cell mediated cytotoxicity ko04662 B cell receptor signaling pathway ko04664 Fc epsilon RI signaling pathway ko04666 Fc gamma R-mediated phagocytosis ko04672 Intestinal immune…	--	--	--	IPR013106 [Immunoglobulin V-set domain]
A0A7S5BYQ5	IGH c726_heavy_IGHV5-51_IGHD6-6_IGHJ6 (Fragment)		0	0	0	37810	164743	42757.9	#NAME?	0	#NAME?	Significant	down	--	--	--	--	--	--	--	--	IPR013106 [Immunoglobulin V-set domain]
A0A7S5BYT8	IGH c973_heavy_IGHV3-23_IGHD6-19_IGHJ3 (Fragment)		62119.6	0	14126.7	57030	64464.7	37400.1	0.719780949408036	0.525175079460165	-0.47437	Nonsignificant	None	--	--	immunoglobulin heavy chain	--	ko04020 Calcium signaling pathway ko04064 NF-kappa B signaling pathway ko04072 Phospholipase D signaling pathway ko04145 Phagosome ko04151 PI3K-Akt signaling pathway ko04640 Hematopoietic cell lineage ko04650 Natural killer cell mediated cytotoxicity ko04662 B cell receptor signaling pathway ko04664 Fc epsilon RI signaling pathway ko04666 Fc gamma R-mediated phagocytosis ko04672 Intestinal immune…	--	--	--	IPR013106 [Immunoglobulin V-set domain]
A0A7S5BYX7	IGH c19_heavy_IGHV3-20_IGHD3-10_IGHJ6 (Fragment)		464463	478406	544964	179700	0	41629.6	4.48150209762574	0.00788434882712877	2.16398237192103	Significant	up	--	--	--	--	--	--	--	--	IPR013106 [Immunoglobulin V-set domain]
A0A7S5BZ88	IGH c199_heavy_IGHV4-4_IGHD3-22_IGHJ6 (Fragment)		91865.9	118698	179718	143630	184918	3172.4	1.17653873563399	0.764385740796989	0.234548819743772	Nonsignificant	None	--	--	immunoglobulin heavy chain	--	ko04020 Calcium signaling pathway ko04064 NF-kappa B signaling pathway ko04072 Phospholipase D signaling pathway ko04145 Phagosome ko04151 PI3K-Akt signaling pathway ko04640 Hematopoietic cell lineage ko04650 Natural killer cell mediated cytotoxicity ko04662 B cell receptor signaling pathway ko04664 Fc epsilon RI signaling pathway ko04666 Fc gamma R-mediated phagocytosis ko04672 Intestinal immune…	--	--	--	IPR013106 [Immunoglobulin V-set domain]
A0A7S5C4E5	IGH c1660_heavy_IGHV1-2_IGHD3-10_IGHJ6 (Fragment)		30477.6	8797.1	31461.1	0	42226.1	45839.6	0.53547749010114	0.124045834970932	-0.901102	Nonsignificant	None	--	--	--	--	--	--	--	--	IPR013106 [Immunoglobulin V-set domain]
A0A7S5BZF9	IGH c1137_heavy_IGHV5-51_IGHD3-10_IGHJ6 (Fragment)		99239	77693.1	58824.2	180020	340784	189155	0.33207030265128	0.0416053629625546	-1.59044	Significant	down	--	--	--	--	--	--	--	--	IPR013106 [Immunoglobulin V-set domain]
A0A7S5BZH0	IGH c1211_heavy_IGHV3-15_IGHD3-22_IGHJ4 (Fragment)		153431	66328.6	140904	275710	262212	480839	0.354021819630993	0.0443474312985625	-1.49809	Significant	down	--	--	--	--	--	--	--	--	IPR013106 [Immunoglobulin V-set domain]
A0A7S5BZI0	IGH c1363_heavy_IGHV4-39_IGHD3-10_IGHJ5 (Fragment)		1.26645e+06	1.08993e+06	1.56465e+06	1386000	1.35958e+06	2.59417e+06	0.734308664766143	0.333282403084337	-0.445541	Nonsignificant	None	--	--	immunoglobulin heavy chain	--	ko04020 Calcium signaling pathway ko04064 NF-kappa B signaling pathway ko04072 Phospholipase D signaling pathway ko04145 Phagosome ko04151 PI3K-Akt signaling pathway ko04640 Hematopoietic cell lineage ko04650 Natural killer cell mediated cytotoxicity ko04662 B cell receptor signaling pathway ko04664 Fc epsilon RI signaling pathway ko04666 Fc gamma R-mediated phagocytosis ko04672 Intestinal immune…	--	--	--	IPR013106 [Immunoglobulin V-set domain]
A0A7S5BZJ5	IGH c364_heavy_IGHV3-15_IGHD6-19_IGHJ4 (Fragment)		98410.6	0	85073.8	171730	114290	192159	0.575572447885091	0.113250968407601	-0.796931	Nonsignificant	None	--	--	--	--	--	--	--	--	IPR013106 [Immunoglobulin V-set domain]
A0A7S5BZM3	IGH c1316_heavy_IGHV3-48_IGHD5-24_IGHJ3 (Fragment)		30667.3	0	44604.7	83758	139120	123964	0.325531228457429	0.0380137965761223	-1.61913	Significant	down	--	--	immunoglobulin heavy chain	--	ko04020 Calcium signaling pathway ko04064 NF-kappa B signaling pathway ko04072 Phospholipase D signaling pathway ko04145 Phagosome ko04151 PI3K-Akt signaling pathway ko04640 Hematopoietic cell lineage ko04650 Natural killer cell mediated cytotoxicity ko04662 B cell receptor signaling pathway ko04664 Fc epsilon RI signaling pathway ko04666 Fc gamma R-mediated phagocytosis ko04672 Intestinal immune…	--	--	--	IPR013106 [Immunoglobulin V-set domain]
A0A7S5BZN7	IGH c1012_heavy_IGHV3-7_IGHD7-27_IGHJ5 (Fragment)		39626.4	6899.2	715281	199200	57186.4	1.1913e+06	0.526224263981348	0.619087338044512	-0.92625	Nonsignificant	None	--	--	immunoglobulin heavy chain	--	ko04020 Calcium signaling pathway ko04064 NF-kappa B signaling pathway ko04072 Phospholipase D signaling pathway ko04145 Phagosome ko04151 PI3K-Akt signaling pathway ko04640 Hematopoietic cell lineage ko04650 Natural killer cell mediated cytotoxicity ko04662 B cell receptor signaling pathway ko04664 Fc epsilon RI signaling pathway ko04666 Fc gamma R-mediated phagocytosis ko04672 Intestinal immune…	--	--	--	IPR013106 [Immunoglobulin V-set domain]
A0A7S5BZQ5	IGH c879_heavy_IGHV3-21_IGHD3-3_IGHJ3 (Fragment)		804331	524565	1.31249e+06	2146800	2.11283e+06	1.85679e+06	0.431852678782731	0.00952922926395443	-1.21139	Significant	down	--	--	--	--	--	--	--	--	IPR013106 [Immunoglobulin V-set domain]
A0A7S5BZR0	IGH c454_heavy_IGHV3-49_IGHD3-22_IGHJ6 (Fragment)		337246	149592	246142	428840	107969	310044	0.865535324966119	0.743435899207846	-0.208335	Nonsignificant	None	--	--	--	--	--	--	--	--	IPR013106 [Immunoglobulin V-set domain]
A0A7S5BZR1	IGH c1162_heavy_IGHV5-51_IGHD6-13_IGHJ6 (Fragment)		71481.3	320901	57838.4	55133	89613.4	53510.7	2.27089269438522	0.42992403471556	1.18325953654422	Nonsignificant	None	--	--	--	--	--	--	--	--	IPR013106 [Immunoglobulin V-set domain]
A0A7S5BZR5	IGH c1287_heavy_IGHV4-39_IGHD1-26_IGHJ6 (Fragment)		90468.3	54830.2	160056	38467	271771	268201	0.5278931649169	0.335047215891628	-0.921682	Nonsignificant	None	--	--	immunoglobulin heavy chain	--	ko04020 Calcium signaling pathway ko04064 NF-kappa B signaling pathway ko04072 Phospholipase D signaling pathway ko04145 Phagosome ko04151 PI3K-Akt signaling pathway ko04640 Hematopoietic cell lineage ko04650 Natural killer cell mediated cytotoxicity ko04662 B cell receptor signaling pathway ko04664 Fc epsilon RI signaling pathway ko04666 Fc gamma R-mediated phagocytosis ko04672 Intestinal immune…	--	--	--	IPR013106 [Immunoglobulin V-set domain]
A0A7S5BZR7	IGH c1513_heavy_IGHV3-20_IGHD3-16_IGHJ4 (Fragment)		0	55698.1	54435.9	17462	138391	135227	0.567545784726927	0.402255709704336	-0.817191	Nonsignificant	None	--	--	immunoglobulin heavy chain	--	ko04020 Calcium signaling pathway ko04064 NF-kappa B signaling pathway ko04072 Phospholipase D signaling pathway ko04145 Phagosome ko04151 PI3K-Akt signaling pathway ko04640 Hematopoietic cell lineage ko04650 Natural killer cell mediated cytotoxicity ko04662 B cell receptor signaling pathway ko04664 Fc epsilon RI signaling pathway ko04666 Fc gamma R-mediated phagocytosis ko04672 Intestinal immune…	--	--	--	IPR013106 [Immunoglobulin V-set domain]
A0A7S5BZS7	IGH c909_heavy_IGHV1-69_IGHD3-22_IGHJ4 (Fragment)		563540	124710	111794	298240	865573	219941	0.578169963736329	0.482883920485879	-0.790434	Nonsignificant	None	--	--	--	--	--	--	--	--	IPR013106 [Immunoglobulin V-set domain]
A0A7S5BZS9	IGH c1341_heavy_IGHV3-7_IGHD2-21_IGHJ5 (Fragment)		0	0	0	539040	212256	454775	#NAME?	0	#NAME?	Significant	down	--	--	immunoglobulin heavy chain	--	ko04020 Calcium signaling pathway ko04064 NF-kappa B signaling pathway ko04072 Phospholipase D signaling pathway ko04145 Phagosome ko04151 PI3K-Akt signaling pathway ko04640 Hematopoietic cell lineage ko04650 Natural killer cell mediated cytotoxicity ko04662 B cell receptor signaling pathway ko04664 Fc epsilon RI signaling pathway ko04666 Fc gamma R-mediated phagocytosis ko04672 Intestinal immune…	--	--	--	IPR013106 [Immunoglobulin V-set domain]
A0A7S5BZT5	IGH c1543_heavy_IGHV3-48_IGHD5-18_IGHJ6 (Fragment)		62219.6	18579	42395	72067	30819.3	66467.7	0.727432478713228	0.442132175985425	-0.459115	Nonsignificant	None	--	--	--	--	--	--	--	--	IPR013106 [Immunoglobulin V-set domain]
A0A7S5BZW4	IGH c770_heavy_IGHV3-48_IGHD5-18_IGHJ5 (Fragment)		0	63751.8	25626.9	27219	0	61610.7	1.00618036535078	0.992439547939853	0.00888894219436603	Nonsignificant	None	--	--	--	--	--	--	--	--	IPR013106 [Immunoglobulin V-set domain]
A0A7S5BZX0	IGH c984_heavy_IGHV3-33_IGHD3-9_IGHJ2 (Fragment)		29065.5	0	35545.5	70913	35365	945838	0.0921157845602781	0.396858187946774	-3.44041	Nonsignificant	None	--	--	--	--	--	--	--	--	IPR013106 [Immunoglobulin V-set domain]
A0A7S5C094	IGH c754_heavy_IGHV3-48_IGHD3-10_IGHJ4 (Fragment)		310902	238088	251481	91088	449490	234804	1.03235866853087	0.941184979076839	0.0459442880214873	Nonsignificant	None	--	--	immunoglobulin heavy chain	--	ko04020 Calcium signaling pathway ko04064 NF-kappa B signaling pathway ko04072 Phospholipase D signaling pathway ko04145 Phagosome ko04151 PI3K-Akt signaling pathway ko04640 Hematopoietic cell lineage ko04650 Natural killer cell mediated cytotoxicity ko04662 B cell receptor signaling pathway ko04664 Fc epsilon RI signaling pathway ko04666 Fc gamma R-mediated phagocytosis ko04672 Intestinal immune…	--	--	--	IPR013106 [Immunoglobulin V-set domain]
A0A7S5C0B3	IGH c1656_heavy_IGHV1-24_IGHD1-1_IGHJ1 (Fragment)		0	0	0	35215	42784.3	2160.4	#NAME?	0	#NAME?	Significant	down	--	--	--	--	--	--	--	--	IPR013106 [Immunoglobulin V-set domain]
A0A7S5C0D3	IGH c1224_heavy_IGHV3-73_IGHD4-17_IGHJ4 (Fragment)		121661	85106.6	255691	134870	201931	330142	0.693400473473532	0.427520973219592	-0.528239	Nonsignificant	None	--	--	--	--	--	--	--	--	IPR013106 [Immunoglobulin V-set domain]
A0A7S5C0E2	IGH c1010_heavy_IGHV1-69_IGHD4-17_IGHJ6 (Fragment)		153199	82288.9	245981	168890	375722	476889	0.47133449560955	0.153227018840066	-1.08518	Nonsignificant	None	--	--	--	--	--	--	--	--	IPR013106 [Immunoglobulin V-set domain]
A0A7S5C0E5	IGH c1898_heavy_IGHV3-33_IGHD3-9_IGHJ4 (Fragment)		65430.4	39389.8	62700.2	160500	103528	228930	0.339826853438457	0.043346335446163	-1.55713	Significant	down	--	--	immunoglobulin heavy chain	--	ko04020 Calcium signaling pathway ko04064 NF-kappa B signaling pathway ko04072 Phospholipase D signaling pathway ko04145 Phagosome ko04151 PI3K-Akt signaling pathway ko04640 Hematopoietic cell lineage ko04650 Natural killer cell mediated cytotoxicity ko04662 B cell receptor signaling pathway ko04664 Fc epsilon RI signaling pathway ko04666 Fc gamma R-mediated phagocytosis ko04672 Intestinal immune…	--	--	--	IPR013106 [Immunoglobulin V-set domain]
A0A7S5C0F4	IGH c844_heavy_IGHV5-51_IGHD3-22_IGHJ4 (Fragment)		246729	68934.3	173343	97562	182279	247033	0.928127272837701	0.860422533227104	-0.107605	Nonsignificant	None	--	--	--	--	--	--	--	--	IPR013106 [Immunoglobulin V-set domain]
A0A7S5C0I5	IGH c1948_heavy_IGHV1-18_IGHD2-8_IGHJ4 (Fragment)		72923.8	0	66721.4	102270	62377.9	37641.8	1.03548425846694	0.928111919192153	0.0503056217338954	Nonsignificant	None	--	--	--	--	--	--	--	--	IPR013106 [Immunoglobulin V-set domain]
A0A7S5C0L1	IGH c1115_heavy_IGHV5-51_IGHD3-22_IGHJ4 (Fragment)		67565.2	0	76285	71953	53006.7	0	1.15117273809076	0.460677502584793	0.203104331896397	Nonsignificant	None	--	--	--	--	--	--	--	--	IPR013106 [Immunoglobulin V-set domain]
A0A7S5C0P8	IGH c1687_heavy_IGHV3-49_IGHD3-9_IGHJ3 (Fragment)		81897.3	30356.6	75467.3	76381	87724.8	152846	0.592269562328464	0.209291150810561	-0.755674	Nonsignificant	None	--	--	--	--	--	--	--	--	IPR013106 [Immunoglobulin V-set domain]
A0A7S5C0S2	IGH c1782_heavy_IGHV3-33_IGHD3-10_IGHJ4 (Fragment)		333235	408555	588579	418760	343763	850942	0.824541497561118	0.618853194004002	-0.278336	Nonsignificant	None	--	--	immunoglobulin heavy chain	--	ko04020 Calcium signaling pathway ko04064 NF-kappa B signaling pathway ko04072 Phospholipase D signaling pathway ko04145 Phagosome ko04151 PI3K-Akt signaling pathway ko04640 Hematopoietic cell lineage ko04650 Natural killer cell mediated cytotoxicity ko04662 B cell receptor signaling pathway ko04664 Fc epsilon RI signaling pathway ko04666 Fc gamma R-mediated phagocytosis ko04672 Intestinal immune…	--	--	--	IPR013106 [Immunoglobulin V-set domain]
A0A7S5C0T8	IGH c1220_heavy_IGHV3-7_IGHD3-3_IGHJ4 (Fragment)		207234	50419.6	275905	1067700	111390	432475	0.3310809888424	0.281339532330941	-1.59474	Nonsignificant	None	--	--	immunoglobulin heavy chain	--	ko04020 Calcium signaling pathway ko04064 NF-kappa B signaling pathway ko04072 Phospholipase D signaling pathway ko04145 Phagosome ko04151 PI3K-Akt signaling pathway ko04640 Hematopoietic cell lineage ko04650 Natural killer cell mediated cytotoxicity ko04662 B cell receptor signaling pathway ko04664 Fc epsilon RI signaling pathway ko04666 Fc gamma R-mediated phagocytosis ko04672 Intestinal immune…	--	--	--	IPR013106 [Immunoglobulin V-set domain]
A0A7S5C0V5	IGH c1250_heavy_IGHV5-51_IGHD5-12_IGHJ4 (Fragment)		156979	76205	227273	172360	436587	236274	0.544777326364113	0.230550553156503	-0.876261	Nonsignificant	None	--	--	--	--	--	--	--	--	IPR013106 [Immunoglobulin V-set domain]
A0A7S5C0Z6	IGH c1569_heavy_IGHV3-15_IGHD6-6_IGHJ5 (Fragment)		28458.7	37756.7	10721.5	35855	34854.2	60613	0.585863623972184	0.192206002963882	-0.771363	Nonsignificant	None	--	--	--	--	--	--	--	--	IPR013106 [Immunoglobulin V-set domain]
A0A7S5C128	IGH c1629_heavy_IGHV4-39_IGHD3-10_IGHJ4 (Fragment)		100215	83170.1	39671.6	141980	39880.3	61462.6	0.916711497355983	0.859971130772808	-0.12546	Nonsignificant	None	--	--	immunoglobulin heavy chain	--	ko04020 Calcium signaling pathway ko04064 NF-kappa B signaling pathway ko04072 Phospholipase D signaling pathway ko04145 Phagosome ko04151 PI3K-Akt signaling pathway ko04640 Hematopoietic cell lineage ko04650 Natural killer cell mediated cytotoxicity ko04662 B cell receptor signaling pathway ko04664 Fc epsilon RI signaling pathway ko04666 Fc gamma R-mediated phagocytosis ko04672 Intestinal immune…	--	--	--	IPR013106 [Immunoglobulin V-set domain]
A0A7S5C182	IGH c1460_heavy_IGHV1-69_IGHD6-19_IGHJ4 (Fragment)		103375	18250.3	82493	144750	247096	334555	0.28099973375602	0.0451963703662065	-1.83136	Significant	down	--	--	--	--	--	--	--	--	IPR013106 [Immunoglobulin V-set domain]
A0A7S5C1D9	IGH c2097_heavy_IGHV3-7_IGHD6-19_IGHJ6 (Fragment)		335986	10489.7	355442	1367900	613296	880986	0.245238642522715	0.0437528489273505	-2.02774	Significant	down	--	--	immunoglobulin heavy chain	--	ko04020 Calcium signaling pathway ko04064 NF-kappa B signaling pathway ko04072 Phospholipase D signaling pathway ko04145 Phagosome ko04151 PI3K-Akt signaling pathway ko04640 Hematopoietic cell lineage ko04650 Natural killer cell mediated cytotoxicity ko04662 B cell receptor signaling pathway ko04664 Fc epsilon RI signaling pathway ko04666 Fc gamma R-mediated phagocytosis ko04672 Intestinal immune…	--	--	--	IPR013106 [Immunoglobulin V-set domain]
A0A7S5C1H6	IGH c1869_heavy_IGHV5-51_IGHD6-25_IGHJ6 (Fragment)		97169.5	35407.5	73909.9	97858	109569	91702.8	0.6902912812853	0.175015516782254	-0.534723	Nonsignificant	None	--	--	--	--	--	--	--	--	IPR013106 [Immunoglobulin V-set domain]
A0A7S5C1R9	IGH c1775_heavy_IGHV1-69_IGHD3-10_IGHJ6 (Fragment)		38528.6	30564.1	0	18479	43680.6	22315	1.22686641901826	0.587490348082121	0.294978177190707	Nonsignificant	None	--	--	--	--	--	--	--	--	IPR013106 [Immunoglobulin V-set domain]
A0A7S5C1U2	IGH c1534_heavy_IGHV1-18_IGHD4-17_IGHJ3 (Fragment)		153402	0	81183.1	61969	45632.4	57176.5	2.13546446459143	0.109229166537523	1.09454989086965	Nonsignificant	None	--	--	--	--	--	--	--	--	IPR013106 [Immunoglobulin V-set domain]
A0A7S5C1W7	IGH c1850_heavy_IGHV5-51_IGHD2-15_IGHJ5 (Fragment)		4.96311e+06	334911	742367	2376200	1.59125e+06	1.78458e+06	1.05013190997472	0.954429662425448	0.0705705601899256	Nonsignificant	None	--	--	--	--	--	--	--	--	IPR013106 [Immunoglobulin V-set domain]
A0A7S5C1Y1	IGH c2377_heavy_IGHV3-74_IGHD3-9_IGHJ3 (Fragment)		16094.7	0	1.08202e+06	2452000	54508.6	2.99686e+06	0.299302322044451	0.373642420448093	-1.74032	Nonsignificant	None	--	--	--	--	--	--	--	--	IPR013106 [Immunoglobulin V-set domain]
A0A7S5C1Y5	IGH c235_heavy_IGHV3-33_IGHD2-2_IGHJ6 (Fragment)		196995	0	61551.7	93828	22889.2	38529.5	2.49808981446949	0.271114577617658	1.32082534746644	Nonsignificant	None	--	--	--	--	--	--	--	--	IPR013106 [Immunoglobulin V-set domain]
A0A7S5C1Z1	IGH c2723_heavy_IGHV3-48_IGHD3-22_IGHJ4 (Fragment)		51781.8	0	13808	29755	25928.2	29533.5	1.15452370251371	0.855419219920021	0.207297792122824	Nonsignificant	None	--	--	immunoglobulin heavy chain	--	ko04020 Calcium signaling pathway ko04064 NF-kappa B signaling pathway ko04072 Phospholipase D signaling pathway ko04145 Phagosome ko04151 PI3K-Akt signaling pathway ko04640 Hematopoietic cell lineage ko04650 Natural killer cell mediated cytotoxicity ko04662 B cell receptor signaling pathway ko04664 Fc epsilon RI signaling pathway ko04666 Fc gamma R-mediated phagocytosis ko04672 Intestinal immune…	--	--	--	IPR013106 [Immunoglobulin V-set domain]
A0A7S5EWV1	IGH c858_heavy_IGHV5-51_IGHD3-10_IGHJ5 (Fragment)		52523.3	0	107332	90844	243108	173994	0.472063456376645	0.235368147649238	-1.08295	Nonsignificant	None	--	--	--	--	--	--	--	--	IPR013106 [Immunoglobulin V-set domain]
A0A7S5C218	IGH c2743_heavy_IGHV3-43_IGHD5-18_IGHJ4 (Fragment)		41335.4	28616.5	0	0	31071	13091.7	1.58395886121093	0.362234270426318	0.663534866037659	Nonsignificant	None	--	--	--	--	--	--	--	--	IPR013106 [Immunoglobulin V-set domain]
A0A7S5C230	IGH c2631_heavy_IGHV3-49_IGHD3-22_IGHJ3 (Fragment)		73846.4	44556.7	29314.6	126100	36274.6	440776	0.244910143503132	0.341095015202643	-2.02968	Nonsignificant	None	--	--	--	--	--	--	--	--	IPR013106 [Immunoglobulin V-set domain]
A0A7S5C243	IGH c2229_heavy_IGHV3-7_IGHD2-21_IGHJ4 (Fragment)		509027	146862	363309	69017	407656	93259	1.78827888856273	0.378986298600617	0.838571747578681	Nonsignificant	None	--	--	immunoglobulin heavy chain	--	ko04020 Calcium signaling pathway ko04064 NF-kappa B signaling pathway ko04072 Phospholipase D signaling pathway ko04145 Phagosome ko04151 PI3K-Akt signaling pathway ko04640 Hematopoietic cell lineage ko04650 Natural killer cell mediated cytotoxicity ko04662 B cell receptor signaling pathway ko04664 Fc epsilon RI signaling pathway ko04666 Fc gamma R-mediated phagocytosis ko04672 Intestinal immune…	--	--	--	IPR013106 [Immunoglobulin V-set domain]
A0A7S5C286	IGH c385_heavy_IGHV3-23_IGHD3-22_IGHJ4 (Fragment)		19698.1	50555.7	49883.4	43955	64980.3	40528	0.803790629539158	0.485268414309189	-0.315108	Nonsignificant	None	--	--	--	--	--	--	--	--	IPR013106 [Immunoglobulin V-set domain]
A0A7S5C294	IGH c400_heavy_IGHV5-51_IGHD6-25_IGHJ6 (Fragment)		154387	0	146970	161930	212657	103855	0.944805152052818	0.842539451133429	-0.0819113	Nonsignificant	None	--	--	--	--	--	--	--	--	IPR013106 [Immunoglobulin V-set domain]
A0A7S5C299	IGH c2863_heavy_IGHV3-49_IGHD6-19_IGHJ5 (Fragment)		52998.4	0	55569.6	75850	109534	0	0.585638142645459	0.150836340918648	-0.771919	Nonsignificant	None	--	--	--	--	--	--	--	--	IPR013106 [Immunoglobulin V-set domain]
A0A7S5C2K0	IGH c3038_heavy_IGHV5-51_IGHD5-24_IGHJ2 (Fragment)		10050.9	0	22512.2	0	95061.4	46757	0.229611249316027	0.159920485255861	-2.12273	Nonsignificant	None	--	--	--	--	--	--	--	--	IPR013106 [Immunoglobulin V-set domain]
A0A7S5C2L6	IGH c2916_heavy_IGHV4-4_IGHD3-10_IGHJ6 (Fragment)		115832	116898	208552	486010	149469	279752	0.48215358432851	0.198728678861589	-1.05244	Nonsignificant	None	--	--	immunoglobulin heavy chain	--	ko04020 Calcium signaling pathway ko04064 NF-kappa B signaling pathway ko04072 Phospholipase D signaling pathway ko04145 Phagosome ko04151 PI3K-Akt signaling pathway ko04640 Hematopoietic cell lineage ko04650 Natural killer cell mediated cytotoxicity ko04662 B cell receptor signaling pathway ko04664 Fc epsilon RI signaling pathway ko04666 Fc gamma R-mediated phagocytosis ko04672 Intestinal immune…	--	--	--	IPR013106 [Immunoglobulin V-set domain]
A0A7S5C2X2	IGH c2902_heavy_IGHV3-33_IGHD6-19_IGHJ6 (Fragment)		80937.1	64581.7	208647	0	106466	372427	0.493033447276671	0.369525680068437	-1.02024	Nonsignificant	None	--	--	--	--	--	--	--	--	IPR013106 [Immunoglobulin V-set domain]
A0A7S5C300	IGH c2420_heavy_IGHV3-43_IGHD5-12_IGHJ1 (Fragment)		132166	25151.8	153089	17970000	215016	0	0.0113795738313002	0.496023243878221	-6.45741	Nonsignificant	None	--	--	--	--	--	--	--	--	IPR013106 [Immunoglobulin V-set domain]
A0A7S5C313	IGH c2435_heavy_IGHV1-69_IGHD3-9_IGHJ1 (Fragment)		23311.5	0	8179.4	21109	60632.8	318365	0.118059323645756	0.40082509131356	-3.08242	Nonsignificant	None	--	--	--	--	--	--	--	--	IPR013106 [Immunoglobulin V-set domain]
A0A7S5C336	IGH c2465_heavy_IGHV3-7_IGHD1-26_IGHJ6 (Fragment)		778885	392425	392466	81678	52628.5	143404	5.63095588322668	0.0311278347405697	2.49337984787105	Significant	up	--	--	immunoglobulin heavy chain	--	ko04020 Calcium signaling pathway ko04064 NF-kappa B signaling pathway ko04072 Phospholipase D signaling pathway ko04145 Phagosome ko04151 PI3K-Akt signaling pathway ko04640 Hematopoietic cell lineage ko04650 Natural killer cell mediated cytotoxicity ko04662 B cell receptor signaling pathway ko04664 Fc epsilon RI signaling pathway ko04666 Fc gamma R-mediated phagocytosis ko04672 Intestinal immune…	--	--	--	IPR013106 [Immunoglobulin V-set domain]
A0A7S5C362	IGH c3266_heavy_IGHV5-51_IGHD3-10_IGHJ3 (Fragment)		95181	36670.2	40995	127260	174338	105141	0.424955843941277	0.048395285976837	-1.23462	Significant	down	--	--	--	--	--	--	--	--	IPR013106 [Immunoglobulin V-set domain]
A0A7S5C368	IGH c3246_heavy_IGHV5-51_IGHD3-10_IGHJ4 (Fragment)		13316.5	0	13186	18711	42340.5	80868.8	0.280113204383023	0.200855557546127	-1.83592	Nonsignificant	None	--	--	--	--	--	--	--	--	IPR013106 [Immunoglobulin V-set domain]
A0A7S5C3A0	IGH c2299_heavy_IGHV3-15_IGHD6-13_IGHJ4 (Fragment)		86670.9	4832.9	6356.2	59992	45987.5	72085.8	0.549573667637659	0.394671723691731	-0.863615	Nonsignificant	None	--	--	--	--	--	--	--	--	IPR013106 [Immunoglobulin V-set domain]
A0A7S5C3B1	IGH c3428_heavy_IGHV3-48_IGHD6-13_IGHJ4 (Fragment)		277693	140515	513130	422530	368681	483781	0.73046604624423	0.370968171529244	-0.453111	Nonsignificant	None	--	--	immunoglobulin heavy chain	--	ko04020 Calcium signaling pathway ko04064 NF-kappa B signaling pathway ko04072 Phospholipase D signaling pathway ko04145 Phagosome ko04151 PI3K-Akt signaling pathway ko04640 Hematopoietic cell lineage ko04650 Natural killer cell mediated cytotoxicity ko04662 B cell receptor signaling pathway ko04664 Fc epsilon RI signaling pathway ko04666 Fc gamma R-mediated phagocytosis ko04672 Intestinal immune…	--	--	--	IPR013106 [Immunoglobulin V-set domain]
A0A7S5C3C0	IGH c3072_heavy_IGHV3-48_IGHD3-22_IGHJ3 (Fragment)		254955	135149	81591.9	9688.3	115515	284700	1.15075106811882	0.839095599632348	0.20257578166152	Nonsignificant	None	--	--	immunoglobulin heavy chain	--	ko04020 Calcium signaling pathway ko04064 NF-kappa B signaling pathway ko04072 Phospholipase D signaling pathway ko04145 Phagosome ko04151 PI3K-Akt signaling pathway ko04640 Hematopoietic cell lineage ko04650 Natural killer cell mediated cytotoxicity ko04662 B cell receptor signaling pathway ko04664 Fc epsilon RI signaling pathway ko04666 Fc gamma R-mediated phagocytosis ko04672 Intestinal immune…	--	--	--	IPR013106 [Immunoglobulin V-set domain]
A0A7S5C3C4	IGH c3448_heavy_IGHV3-48_IGHD2-15_IGHJ4 (Fragment)		0	0	0	139790	130608	51168.6	#NAME?	0	#NAME?	Significant	down	--	--	immunoglobulin heavy chain	--	ko04020 Calcium signaling pathway ko04064 NF-kappa B signaling pathway ko04072 Phospholipase D signaling pathway ko04145 Phagosome ko04151 PI3K-Akt signaling pathway ko04640 Hematopoietic cell lineage ko04650 Natural killer cell mediated cytotoxicity ko04662 B cell receptor signaling pathway ko04664 Fc epsilon RI signaling pathway ko04666 Fc gamma R-mediated phagocytosis ko04672 Intestinal immune…	--	--	--	IPR013106 [Immunoglobulin V-set domain]
A0A7S5C3E4	IGH c2844_heavy_IGHV3-53_IGHD6-19_IGHJ4 (Fragment)		180267	146848	35459.4	0	320633	301301	0.388653226230899	0.0444899182739184	-1.36344	Significant	down	--	--	immunoglobulin heavy chain	--	ko04020 Calcium signaling pathway ko04064 NF-kappa B signaling pathway ko04072 Phospholipase D signaling pathway ko04145 Phagosome ko04151 PI3K-Akt signaling pathway ko04640 Hematopoietic cell lineage ko04650 Natural killer cell mediated cytotoxicity ko04662 B cell receptor signaling pathway ko04664 Fc epsilon RI signaling pathway ko04666 Fc gamma R-mediated phagocytosis ko04672 Intestinal immune…	--	--	--	IPR013106 [Immunoglobulin V-set domain]
A0A7S5C3G2	IGH c3503_heavy_IGHV3-74_IGHD3-10_IGHJ4 (Fragment)		16943.4	0	16746.6	22345	198088	20052.1	0.210137584293094	0.395286252685875	-2.25059	Nonsignificant	None	--	--	--	--	--	--	--	--	IPR013106 [Immunoglobulin V-set domain]
A0A7S5C3I2	IGH c2690_heavy_IGHV1-46_IGHD4-23_IGHJ3 (Fragment)		0	0	0	462290	85282.9	614451	#NAME?	0	#NAME?	Significant	down	--	--	--	--	--	--	--	--	IPR013106 [Immunoglobulin V-set domain]
A0A7S5C3M9	IGH c2276_heavy_IGHV3-7_IGHD1-26_IGHJ4 (Fragment)		5.33662e+06	6.97933e+06	1.28164e+07	11455000	1.20136e+07	2.16659e+06	0.980385699438597	0.967925845332003	-0.0285787	Nonsignificant	None	--	--	immunoglobulin heavy chain	--	ko04020 Calcium signaling pathway ko04064 NF-kappa B signaling pathway ko04072 Phospholipase D signaling pathway ko04145 Phagosome ko04151 PI3K-Akt signaling pathway ko04640 Hematopoietic cell lineage ko04650 Natural killer cell mediated cytotoxicity ko04662 B cell receptor signaling pathway ko04664 Fc epsilon RI signaling pathway ko04666 Fc gamma R-mediated phagocytosis ko04672 Intestinal immune…	--	--	--	IPR013106 [Immunoglobulin V-set domain]
A0A7S5C3N2	IGH c3613_heavy_IGHV3-20_IGHD6-13_IGHJ2 (Fragment)		398045	291809	0	660740	1.29829e+06	942053	0.356687695112265	0.082001876182761	-1.48727	Nonsignificant	None	--	--	--	--	--	--	--	--	IPR013106 [Immunoglobulin V-set domain]
A0A7S5C3N6	IGH c2765_heavy_IGHV4-34_IGHD3-22_IGHJ4 (Fragment)		11379.3	9032	24026.5	12951	19506	69927.8	0.434027316554801	0.357515433806939	-1.20414	Nonsignificant	None	--	--	immunoglobulin heavy chain	--	ko04020 Calcium signaling pathway ko04064 NF-kappa B signaling pathway ko04072 Phospholipase D signaling pathway ko04145 Phagosome ko04151 PI3K-Akt signaling pathway ko04640 Hematopoietic cell lineage ko04650 Natural killer cell mediated cytotoxicity ko04662 B cell receptor signaling pathway ko04664 Fc epsilon RI signaling pathway ko04666 Fc gamma R-mediated phagocytosis ko04672 Intestinal immune…	--	--	--	IPR013106 [Immunoglobulin V-set domain]
A0A7S5C3W6	IGH c3099_heavy_IGHV3-49_IGHD3-22_IGHJ6 (Fragment)		137429	0	12614.6	175020	24529.7	154482	0.635719767467151	0.613723297461946	-0.653537	Nonsignificant	None	--	--	--	--	--	--	--	--	IPR013106 [Immunoglobulin V-set domain]
A0A7S5C3Z6	IGH c3793_heavy_IGHV5-51_IGHD3-3_IGHJ6 (Fragment)		21292.6	0	23194	16973	46067.8	0	0.705679496453091	0.589655820752657	-0.502915	Nonsignificant	None	--	--	--	--	--	--	--	--	IPR013106 [Immunoglobulin V-set domain]
A0A7S5C470	IGH c3836_heavy_IGHV3-7_IGHD1-26_IGHJ1 (Fragment)		139984	0	87716.6	40621	126242	21873.7	1.8096656928227	0.34733148867379	0.855723206781934	Nonsignificant	None	--	--	immunoglobulin heavy chain	--	ko04020 Calcium signaling pathway ko04064 NF-kappa B signaling pathway ko04072 Phospholipase D signaling pathway ko04145 Phagosome ko04151 PI3K-Akt signaling pathway ko04640 Hematopoietic cell lineage ko04650 Natural killer cell mediated cytotoxicity ko04662 B cell receptor signaling pathway ko04664 Fc epsilon RI signaling pathway ko04666 Fc gamma R-mediated phagocytosis ko04672 Intestinal immune…	--	--	--	IPR013106 [Immunoglobulin V-set domain]
A0A7S5C490	IGH c3866_heavy_IGHV3-15_IGHD2-2_IGHJ6 (Fragment)		921816	624690	4022976	5722500	4.94959e+06	9.4265e+06	0.277108158525263	0.0510971883003884	-1.85148	Nonsignificant	None	--	--	--	--	--	--	--	--	IPR013106 [Immunoglobulin V-set domain]
A0A7S5EXU6	IGH c2804_heavy_IGHV4-39_IGHD1-1_IGHJ6 (Fragment)		493733	576546	326419	468490	596441	539993	0.870258155526368	0.446795003998175	-0.200485	Nonsignificant	None	--	--	immunoglobulin heavy chain	--	ko04020 Calcium signaling pathway ko04064 NF-kappa B signaling pathway ko04072 Phospholipase D signaling pathway ko04145 Phagosome ko04151 PI3K-Akt signaling pathway ko04640 Hematopoietic cell lineage ko04650 Natural killer cell mediated cytotoxicity ko04662 B cell receptor signaling pathway ko04664 Fc epsilon RI signaling pathway ko04666 Fc gamma R-mediated phagocytosis ko04672 Intestinal immune…	--	--	--	IPR013106 [Immunoglobulin V-set domain]
A0A7S5EY90	IGH c3449_heavy_IGHV3-64_IGHD5-24_IGHJ4 (Fragment)		87557.2	17975.7	39151.2	185680	64966.9	206291	0.316638154429165	0.0991463110085881	-1.65909	Nonsignificant	None	--	--	--	--	--	--	--	--	IPR013106 [Immunoglobulin V-set domain]
A0A7S5C4C5	IGH c2869_heavy_IGHV3-33_IGHD1-26_IGHJ3 (Fragment)		16146.9	0	24576.6	29161	27211.1	121125	0.344147488440669	0.404834518666502	-1.5389	Nonsignificant	None	--	--	--	--	--	--	--	--	IPR013106 [Immunoglobulin V-set domain]
A0A7S5C4I2	IGH c4028_heavy_IGHV3-48_IGHD6-13_IGHJ5 (Fragment)		288773	250983	380188	2121200	1.18988e+06	994963	0.213640020232037	0.081409587943491	-2.22675	Nonsignificant	None	--	--	immunoglobulin heavy chain	--	ko04020 Calcium signaling pathway ko04064 NF-kappa B signaling pathway ko04072 Phospholipase D signaling pathway ko04145 Phagosome ko04151 PI3K-Akt signaling pathway ko04640 Hematopoietic cell lineage ko04650 Natural killer cell mediated cytotoxicity ko04662 B cell receptor signaling pathway ko04664 Fc epsilon RI signaling pathway ko04666 Fc gamma R-mediated phagocytosis ko04672 Intestinal immune…	--	--	--	IPR013106 [Immunoglobulin V-set domain]
A0A7S5C4J8	IGH c1810_heavy_IGHV3-48_IGHD3-22_IGHJ3 (Fragment)		434614	244602	256444	471990	523038	0	0.626890251552259	0.107422253035941	-0.673715	Nonsignificant	None	--	--	immunoglobulin heavy chain	--	ko04020 Calcium signaling pathway ko04064 NF-kappa B signaling pathway ko04072 Phospholipase D signaling pathway ko04145 Phagosome ko04151 PI3K-Akt signaling pathway ko04640 Hematopoietic cell lineage ko04650 Natural killer cell mediated cytotoxicity ko04662 B cell receptor signaling pathway ko04664 Fc epsilon RI signaling pathway ko04666 Fc gamma R-mediated phagocytosis ko04672 Intestinal immune…	--	--	--	IPR013106 [Immunoglobulin V-set domain]
A0A7S5C4T0	IGH c3139_heavy_IGHV3-64_IGHD3-22_IGHJ4 (Fragment)		249597	0	253902	264110	171018	357472	0.952874698287168	0.838644475388552	-0.0696416	Nonsignificant	None	--	--	--	--	--	--	--	--	IPR013106 [Immunoglobulin V-set domain]
A0A7S5C4U5	IGH c4086_heavy_IGHV3-53_IGHD3-9_IGHJ6 (Fragment)		1.81614e+06	0	794428	118230	1486300	2.98699e+06	0.852845892700694	0.855426170972109	-0.229643	Nonsignificant	None	--	--	immunoglobulin heavy chain	--	ko04020 Calcium signaling pathway ko04064 NF-kappa B signaling pathway ko04072 Phospholipase D signaling pathway ko04145 Phagosome ko04151 PI3K-Akt signaling pathway ko04640 Hematopoietic cell lineage ko04650 Natural killer cell mediated cytotoxicity ko04662 B cell receptor signaling pathway ko04664 Fc epsilon RI signaling pathway ko04666 Fc gamma R-mediated phagocytosis ko04672 Intestinal immune…	--	--	--	IPR013106 [Immunoglobulin V-set domain]
A0A7S5C5G4	IGH c3454_heavy_IGHV3-48_IGHD6-13_IGHJ4 (Fragment)		76108.6	0	71545.6	124990	37493.1	98177.7	0.849691629888345	0.722338383031689	-0.234989	Nonsignificant	None	--	--	immunoglobulin heavy chain	--	ko04020 Calcium signaling pathway ko04064 NF-kappa B signaling pathway ko04072 Phospholipase D signaling pathway ko04145 Phagosome ko04151 PI3K-Akt signaling pathway ko04640 Hematopoietic cell lineage ko04650 Natural killer cell mediated cytotoxicity ko04662 B cell receptor signaling pathway ko04664 Fc epsilon RI signaling pathway ko04666 Fc gamma R-mediated phagocytosis ko04672 Intestinal immune…	--	--	--	IPR013106 [Immunoglobulin V-set domain]
A0A7S5C5G8	IGH c2305_heavy_IGHV1-46_IGHD3-16_IGHJ5 (Fragment)		9757.5	0	69981.5	280340	179956	261505	0.165708231816546	0.0218211963677111	-2.59328	Significant	down	--	--	--	--	--	--	--	--	IPR013106 [Immunoglobulin V-set domain]
A0A7S5C5J5	IGH c3499_heavy_IGHV5-51_IGHD6-19_IGHJ3 (Fragment)		51674.6	52436.4	71169	84951	122132	81312.1	0.607778370330096	0.0602195856197005	-0.718383	Nonsignificant	None	--	--	--	--	--	--	--	--	IPR013106 [Immunoglobulin V-set domain]
A0A7S5EVV8	IGH c1412_heavy_IGHV5-51_IGHD2-15_IGHJ4 (Fragment)		100561	33457.7	0	0	123530	208966	0.403069874287096	0.209232981865265	-1.3109	Nonsignificant	None	--	--	--	--	--	--	--	--	IPR013106 [Immunoglobulin V-set domain]
A0A7S5C5S0	IGH c3604_heavy_IGHV1-69_IGHD3-9_IGHJ5 (Fragment)		11880.2	0	49758.3	30161	63350.8	113843	0.445891749740903	0.347146071625642	-1.16523	Nonsignificant	None	--	--	--	--	--	--	--	--	IPR013106 [Immunoglobulin V-set domain]
A0A7S5C5S9	IGH c2455_heavy_IGHV1-46_IGHD3-22_IGHJ4 (Fragment)		286774	13036.2	358414	531190	637217	660120	0.359974980951879	0.0256274431736919	-1.47403	Significant	down	--	--	--	--	--	--	--	--	IPR013106 [Immunoglobulin V-set domain]
A0A7S5C5X9	IGH c4014_heavy_IGHV3-15_IGHD2-15_IGHJ3 (Fragment)		17021.6	0	81360.6	22267	21200	47672.5	1.61920243143752	0.528293651909359	0.695283361535808	Nonsignificant	None	--	--	--	--	--	--	--	--	IPR013106 [Immunoglobulin V-set domain]
A0A7S5C614	IGH c2575_heavy_IGHV3-9_IGHD6-13_IGHJ3 (Fragment)		59583.7	30269.6	92859.4	65726	51740.8	71868.7	0.965020822825091	0.913264711605038	-0.051368	Nonsignificant	None	--	--	--	--	--	--	--	--	IPR013106 [Immunoglobulin V-set domain]
A0A7S5C645	IGH c4040_heavy_IGHV4-39_IGHD2-15_IGHJ4 (Fragment)		69546.4	11587.8	0	50184	76254.7	70170.5	0.619001043694802	0.372440091296687	-0.691986	Nonsignificant	None	--	--	immunoglobulin heavy chain	--	ko04020 Calcium signaling pathway ko04064 NF-kappa B signaling pathway ko04072 Phospholipase D signaling pathway ko04145 Phagosome ko04151 PI3K-Akt signaling pathway ko04640 Hematopoietic cell lineage ko04650 Natural killer cell mediated cytotoxicity ko04662 B cell receptor signaling pathway ko04664 Fc epsilon RI signaling pathway ko04666 Fc gamma R-mediated phagocytosis ko04672 Intestinal immune…	--	--	--	IPR013106 [Immunoglobulin V-set domain]
A0A7S5C677	IGH c3874_heavy_IGHV1-46_IGHD1-26_IGHJ5 (Fragment)		0	0	0	53042	17088.4	85092.1	#NAME?	0	#NAME?	Significant	down	--	--	--	--	--	--	--	--	IPR013106 [Immunoglobulin V-set domain]
A0A7S5C6E9	IGH c2890_heavy_IGHV1-69_IGHD3-3_IGHJ3 (Fragment)		52427.7	11198.7	21760.4	159950	92136.7	49314.1	0.283299845255885	0.105176396289402	-1.8196	Nonsignificant	None	--	--	--	--	--	--	--	--	IPR013106 [Immunoglobulin V-set domain]
A0A7S5C6J3	IGH c4129_heavy_IGHV3-23_IGHD5-24_IGHJ6 (Fragment)		109557	153938	353572	732310	599202	2.45583e+07	0.0238343596495122	0.401053719969915	-5.39081	Nonsignificant	None	--	--	--	--	--	--	--	--	IPR013106 [Immunoglobulin V-set domain]
A0A7S5C6S8	IGH c3220_heavy_IGHV3-49_IGHD2-15_IGHJ3 (Fragment)		183960	85039.6	143070	294840	243181	91509.4	0.654567112835431	0.342895087203409	-0.611387	Nonsignificant	None	--	--	immunoglobulin heavy chain	--	ko04020 Calcium signaling pathway ko04064 NF-kappa B signaling pathway ko04072 Phospholipase D signaling pathway ko04145 Phagosome ko04151 PI3K-Akt signaling pathway ko04640 Hematopoietic cell lineage ko04650 Natural killer cell mediated cytotoxicity ko04662 B cell receptor signaling pathway ko04664 Fc epsilon RI signaling pathway ko04666 Fc gamma R-mediated phagocytosis ko04672 Intestinal immune…	--	--	--	IPR013106 [Immunoglobulin V-set domain]
A0A7S5C773	IGH c3955_heavy_IGHV4-39_IGHD3-10_IGHJ4 (Fragment)		0	0	0	36634	26885.2	27196.6	#NAME?	0	#NAME?	Significant	down	--	--	immunoglobulin heavy chain	--	ko04020 Calcium signaling pathway ko04064 NF-kappa B signaling pathway ko04072 Phospholipase D signaling pathway ko04145 Phagosome ko04151 PI3K-Akt signaling pathway ko04640 Hematopoietic cell lineage ko04650 Natural killer cell mediated cytotoxicity ko04662 B cell receptor signaling pathway ko04664 Fc epsilon RI signaling pathway ko04666 Fc gamma R-mediated phagocytosis ko04672 Intestinal immune…	--	--	--	IPR013106 [Immunoglobulin V-set domain]
A0A7S5ETF6	IGH c436_heavy_IGHV3-48_IGHD5-18_IGHJ4 (Fragment)		4.43217e+06	1.71259e+06	6.55326e+06	2283900	2.24696e+06	3047776	1.67550190451775	0.297227630963204	0.744593326433012	Nonsignificant	None	--	--	immunoglobulin heavy chain	--	ko04020 Calcium signaling pathway ko04064 NF-kappa B signaling pathway ko04072 Phospholipase D signaling pathway ko04145 Phagosome ko04151 PI3K-Akt signaling pathway ko04640 Hematopoietic cell lineage ko04650 Natural killer cell mediated cytotoxicity ko04662 B cell receptor signaling pathway ko04664 Fc epsilon RI signaling pathway ko04666 Fc gamma R-mediated phagocytosis ko04672 Intestinal immune…	--	--	--	IPR013106 [Immunoglobulin V-set domain]
A0A7S5ETM0	IGH c721_heavy_IGHV4-39_IGHD3-10_IGHJ4 (Fragment)		54581.3	20514.3	81908	124340	148788	162309	0.360565178699584	0.0114170103329375	-1.47167	Significant	down	--	--	immunoglobulin heavy chain	--	ko04020 Calcium signaling pathway ko04064 NF-kappa B signaling pathway ko04072 Phospholipase D signaling pathway ko04145 Phagosome ko04151 PI3K-Akt signaling pathway ko04640 Hematopoietic cell lineage ko04650 Natural killer cell mediated cytotoxicity ko04662 B cell receptor signaling pathway ko04664 Fc epsilon RI signaling pathway ko04666 Fc gamma R-mediated phagocytosis ko04672 Intestinal immune…	--	--	--	IPR013106 [Immunoglobulin V-set domain]
A0A7S5ETN5	IGH c796_heavy_IGHV3-48_IGHD1-14_IGHJ4 (Fragment)		0	0	0	102640	60119.6	87019.7	#NAME?	0	#NAME?	Significant	down	--	--	--	--	--	--	--	--	IPR013106 [Immunoglobulin V-set domain]
A0A7S5ETQ5	IGH c901_heavy_IGHV3-48_IGHD4-17_IGHJ3 (Fragment)		1.01856e+06	481329	340217	880500	721808	1.06468e+06	0.689957201150842	0.295409533920534	-0.535421	Nonsignificant	None	--	--	immunoglobulin heavy chain	--	ko04020 Calcium signaling pathway ko04064 NF-kappa B signaling pathway ko04072 Phospholipase D signaling pathway ko04145 Phagosome ko04151 PI3K-Akt signaling pathway ko04640 Hematopoietic cell lineage ko04650 Natural killer cell mediated cytotoxicity ko04662 B cell receptor signaling pathway ko04664 Fc epsilon RI signaling pathway ko04666 Fc gamma R-mediated phagocytosis ko04672 Intestinal immune…	--	--	--	IPR013106 [Immunoglobulin V-set domain]
A0A7S5ETQ8	IGH c916_heavy_IGHV4-4_IGHD3-9_IGHJ3 (Fragment)		39837.8	0	9789.3	186190	79393.4	266772	0.139832698137014	0.120549541741675	-2.83823	Nonsignificant	None	--	--	immunoglobulin heavy chain	--	ko04020 Calcium signaling pathway ko04064 NF-kappa B signaling pathway ko04072 Phospholipase D signaling pathway ko04145 Phagosome ko04151 PI3K-Akt signaling pathway ko04640 Hematopoietic cell lineage ko04650 Natural killer cell mediated cytotoxicity ko04662 B cell receptor signaling pathway ko04664 Fc epsilon RI signaling pathway ko04666 Fc gamma R-mediated phagocytosis ko04672 Intestinal immune…	--	--	--	IPR013106 [Immunoglobulin V-set domain]
A0A7S5ETY9	IGH c1306_heavy_IGHV4-39_IGHD1-1_IGHJ4 (Fragment)		40454.8	0	22145	53067	26069.2	79778.5	0.590881145671231	0.380879960752646	-0.75906	Nonsignificant	None	--	--	immunoglobulin heavy chain	--	ko04020 Calcium signaling pathway ko04064 NF-kappa B signaling pathway ko04072 Phospholipase D signaling pathway ko04145 Phagosome ko04151 PI3K-Akt signaling pathway ko04640 Hematopoietic cell lineage ko04650 Natural killer cell mediated cytotoxicity ko04662 B cell receptor signaling pathway ko04664 Fc epsilon RI signaling pathway ko04666 Fc gamma R-mediated phagocytosis ko04672 Intestinal immune…	--	--	--	IPR013106 [Immunoglobulin V-set domain]
A0A7S5EU68	IGH c1681_heavy_IGHV1-18_IGHD2-21_IGHJ3 (Fragment)		0	0	0	46142	30707.4	28795	#NAME?	0	#NAME?	Significant	down	--	--	--	--	--	--	--	--	IPR013106 [Immunoglobulin V-set domain]
A0A7S5EU92	IGH c570_heavy_IGHV4-39_IGHD3-10_IGHJ5 (Fragment)		37352.6	8595.9	34768.2	40673	32848.9	35824.3	0.738175629331426	0.370322563885459	-0.437964	Nonsignificant	None	--	--	immunoglobulin heavy chain	--	ko04020 Calcium signaling pathway ko04064 NF-kappa B signaling pathway ko04072 Phospholipase D signaling pathway ko04145 Phagosome ko04151 PI3K-Akt signaling pathway ko04640 Hematopoietic cell lineage ko04650 Natural killer cell mediated cytotoxicity ko04662 B cell receptor signaling pathway ko04664 Fc epsilon RI signaling pathway ko04666 Fc gamma R-mediated phagocytosis ko04672 Intestinal immune…	--	--	--	IPR013106 [Immunoglobulin V-set domain]
A0A7S5EUI9	IGH c960_heavy_IGHV3-74_IGHD2-15_IGHJ3 (Fragment)		0	137684	23355.4	0	26106.9	479029	0.318803244355923	0.53804016752486	-1.64926	Nonsignificant	None	--	--	immunoglobulin heavy chain	--	ko04020 Calcium signaling pathway ko04064 NF-kappa B signaling pathway ko04072 Phospholipase D signaling pathway ko04145 Phagosome ko04151 PI3K-Akt signaling pathway ko04640 Hematopoietic cell lineage ko04650 Natural killer cell mediated cytotoxicity ko04662 B cell receptor signaling pathway ko04664 Fc epsilon RI signaling pathway ko04666 Fc gamma R-mediated phagocytosis ko04672 Intestinal immune…	--	--	--	IPR013106 [Immunoglobulin V-set domain]
A0A7S5EUJ2	IGH c2251_heavy_IGHV5-51_IGHD3-10_IGHJ5 (Fragment)		39514.9	23933.7	0	126140	98719.4	188291	0.230358801280017	0.0552186184069586	-2.11805	Nonsignificant	None	--	--	--	--	--	--	--	--	IPR013106 [Immunoglobulin V-set domain]
A0A7S5EUP4	IGH c17_heavy_IGHV5-51_IGHD5-24_IGHJ4 (Fragment)		163308	141492	100624	146970	353018	0	0.540578047784528	0.248317227791591	-0.887425	Nonsignificant	None	--	--	--	--	--	--	--	--	IPR013106 [Immunoglobulin V-set domain]
A0A7S5EVG2	IGH c3511_heavy_IGHV5-51_IGHD2-2_IGHJ4 (Fragment)		47295	0	32676.8	39614	40560.1	49748.1	0.923304100453964	0.661495506557989	-0.115122	Nonsignificant	None	--	--	--	--	--	--	--	--	IPR013106 [Immunoglobulin V-set domain]
A0A7S5EVG5	IGH c3526_heavy_IGHV3-74_IGHD2-21_IGHJ4 (Fragment)		81517.9	28897.6	145867	423030	153859	249625	0.310076229757615	0.0908913836736224	-1.68931	Nonsignificant	None	--	--	immunoglobulin heavy chain	--	ko04020 Calcium signaling pathway ko04064 NF-kappa B signaling pathway ko04072 Phospholipase D signaling pathway ko04145 Phagosome ko04151 PI3K-Akt signaling pathway ko04640 Hematopoietic cell lineage ko04650 Natural killer cell mediated cytotoxicity ko04662 B cell receptor signaling pathway ko04664 Fc epsilon RI signaling pathway ko04666 Fc gamma R-mediated phagocytosis ko04672 Intestinal immune…	--	--	--	IPR013106 [Immunoglobulin V-set domain]
A0A7S5EVL4	IGH c2415_heavy_IGHV4-39_IGHD1-26_IGHJ4 (Fragment)		0	55472.7	119296	43148	0	54162.8	1.79598461835685	0.354275423516332	0.844774994224207	Nonsignificant	None	--	--	immunoglobulin heavy chain	--	ko04020 Calcium signaling pathway ko04064 NF-kappa B signaling pathway ko04072 Phospholipase D signaling pathway ko04145 Phagosome ko04151 PI3K-Akt signaling pathway ko04640 Hematopoietic cell lineage ko04650 Natural killer cell mediated cytotoxicity ko04662 B cell receptor signaling pathway ko04664 Fc epsilon RI signaling pathway ko04666 Fc gamma R-mediated phagocytosis ko04672 Intestinal immune…	--	--	--	IPR013106 [Immunoglobulin V-set domain]
A0A7S5EVP2	IGH c269_heavy_IGHV1-69_IGHD3-10_IGHJ3 (Fragment)		134841	57132.6	357553	229230	174253	184959	0.933867184101192	0.894217193970605	-0.0987107	Nonsignificant	None	--	--	--	--	--	--	--	--	IPR013106 [Immunoglobulin V-set domain]
A0A7S5EVR2	IGH c2565_heavy_IGHV3-43_IGHD3-16_IGHJ3 (Fragment)		591231	49902	5297.5	230630	420814	97970.9	0.862580449395742	0.878270006695534	-0.213269	Nonsignificant	None	--	--	--	--	--	--	--	--	IPR013106 [Immunoglobulin V-set domain]
A0A7S5EVS5	IGH c2610_heavy_IGHV5-51_IGHD6-13_IGHJ6 (Fragment)		832819	718881	894125	1386600	1.40519e+06	1.87036e+06	0.524612972655198	0.0113287531618732	-0.930675	Significant	down	--	--	--	--	--	--	--	--	IPR013106 [Immunoglobulin V-set domain]
A0A7S5EVT8	IGH c1337_heavy_IGHV3-11_IGHD4-23_IGHJ4 (Fragment)		0	0	0	19351	28711.8	52067.6	#NAME?	0	#NAME?	Significant	down	--	--	immunoglobulin heavy chain	--	ko04020 Calcium signaling pathway ko04064 NF-kappa B signaling pathway ko04072 Phospholipase D signaling pathway ko04145 Phagosome ko04151 PI3K-Akt signaling pathway ko04640 Hematopoietic cell lineage ko04650 Natural killer cell mediated cytotoxicity ko04662 B cell receptor signaling pathway ko04664 Fc epsilon RI signaling pathway ko04666 Fc gamma R-mediated phagocytosis ko04672 Intestinal immune…	--	--	--	IPR013106 [Immunoglobulin V-set domain]
A0A7S5EVV0	IGH c2685_heavy_IGHV4-4_IGHD3-22_IGHJ4 (Fragment)		201572	83683.2	146270	316610	113754	549435	0.440422360182519	0.233664772822255	-1.18304	Nonsignificant	None	--	--	immunoglobulin heavy chain	--	ko04020 Calcium signaling pathway ko04064 NF-kappa B signaling pathway ko04072 Phospholipase D signaling pathway ko04145 Phagosome ko04151 PI3K-Akt signaling pathway ko04640 Hematopoietic cell lineage ko04650 Natural killer cell mediated cytotoxicity ko04662 B cell receptor signaling pathway ko04664 Fc epsilon RI signaling pathway ko04666 Fc gamma R-mediated phagocytosis ko04672 Intestinal immune…	--	--	--	IPR013106 [Immunoglobulin V-set domain]
A0A7S5EW21	IGH c4186_heavy_IGHV3-23_IGHD5-12_IGHJ5 (Fragment)		4117.2	0	63874.3	81236	17251.4	102346	0.507818899100202	0.468805558567667	-0.977614	Nonsignificant	None	--	--	immunoglobulin heavy chain	--	ko04020 Calcium signaling pathway ko04064 NF-kappa B signaling pathway ko04072 Phospholipase D signaling pathway ko04145 Phagosome ko04151 PI3K-Akt signaling pathway ko04640 Hematopoietic cell lineage ko04650 Natural killer cell mediated cytotoxicity ko04662 B cell receptor signaling pathway ko04664 Fc epsilon RI signaling pathway ko04666 Fc gamma R-mediated phagocytosis ko04672 Intestinal immune…	--	--	--	IPR013106 [Immunoglobulin V-set domain]
A0A7S5EW23	IGH c2940_heavy_IGHV1-24_IGHD2-2_IGHJ6 (Fragment)		57162.2	24415.6	101753	0	48548.6	88871.1	0.889396983595996	0.830693423426422	-0.169101	Nonsignificant	None	--	--	--	--	--	--	--	--	IPR013106 [Immunoglobulin V-set domain]
A0A7S5EW79	IGH c3120_heavy_IGHV3-15_IGHD2-2_IGHJ6 (Fragment)		84213.1	0	128522	139040	86486.8	126618	0.906168943098943	0.703573205769177	-0.142148	Nonsignificant	None	--	--	--	--	--	--	--	--	IPR013106 [Immunoglobulin V-set domain]
A0A7S5EW96	IGH c243_heavy_IGHV4-59B_IGHD2-15_IGHJ3 (Fragment)		0	19227.5	42401.8	73573	212718	55743.7	0.270276761635672	0.288379842285436	-1.88749	Nonsignificant	None	--	--	immunoglobulin heavy chain	--	ko04020 Calcium signaling pathway ko04064 NF-kappa B signaling pathway ko04072 Phospholipase D signaling pathway ko04145 Phagosome ko04151 PI3K-Akt signaling pathway ko04640 Hematopoietic cell lineage ko04650 Natural killer cell mediated cytotoxicity ko04662 B cell receptor signaling pathway ko04664 Fc epsilon RI signaling pathway ko04666 Fc gamma R-mediated phagocytosis ko04672 Intestinal immune…	--	--	--	IPR013106 [Immunoglobulin V-set domain]
A0A7S5EWD1	IGH c959_heavy_IGHV1-46_IGHD3-10_IGHJ5 (Fragment)		71275.7	0	54169.6	182180	95614.7	158462	0.431323425722257	0.0928187297618588	-1.21316	Nonsignificant	None	--	--	--	--	--	--	--	--	IPR013106 [Immunoglobulin V-set domain]
A0A7S5EWG4	IGH c423_heavy_IGHV4-59B_IGHD2-2_IGHJ6 (Fragment)		927073	582994	851411	1607600	1.59988e+06	2.26102e+06	0.431832787784584	0.0129783251372362	-1.21146	Significant	down	--	--	immunoglobulin heavy chain	--	ko04020 Calcium signaling pathway ko04064 NF-kappa B signaling pathway ko04072 Phospholipase D signaling pathway ko04145 Phagosome ko04151 PI3K-Akt signaling pathway ko04640 Hematopoietic cell lineage ko04650 Natural killer cell mediated cytotoxicity ko04662 B cell receptor signaling pathway ko04664 Fc epsilon RI signaling pathway ko04666 Fc gamma R-mediated phagocytosis ko04672 Intestinal immune…	--	--	--	IPR013106 [Immunoglobulin V-set domain]
A0A7S5EWK3	IGH c3510_heavy_IGHV4-39_IGHD3-10_IGHJ4 (Fragment)		7350	0	1251.9	25987	32431.8	86600	0.0889736365216096	0.175326565553163	-3.49048	Nonsignificant	None	--	--	immunoglobulin heavy chain	--	ko04020 Calcium signaling pathway ko04064 NF-kappa B signaling pathway ko04072 Phospholipase D signaling pathway ko04145 Phagosome ko04151 PI3K-Akt signaling pathway ko04640 Hematopoietic cell lineage ko04650 Natural killer cell mediated cytotoxicity ko04662 B cell receptor signaling pathway ko04664 Fc epsilon RI signaling pathway ko04666 Fc gamma R-mediated phagocytosis ko04672 Intestinal immune…	--	--	--	IPR013106 [Immunoglobulin V-set domain]
A0A7S5EWN3	IGH c2297_heavy_IGHV4-34_IGHD3-16_IGHJ6 (Fragment)		245744	112590	230837	374830	442704	77230.7	0.658465030914276	0.443344692694342	-0.602821	Nonsignificant	None	--	--	immunoglobulin heavy chain	--	ko04020 Calcium signaling pathway ko04064 NF-kappa B signaling pathway ko04072 Phospholipase D signaling pathway ko04145 Phagosome ko04151 PI3K-Akt signaling pathway ko04640 Hematopoietic cell lineage ko04650 Natural killer cell mediated cytotoxicity ko04662 B cell receptor signaling pathway ko04664 Fc epsilon RI signaling pathway ko04666 Fc gamma R-mediated phagocytosis ko04672 Intestinal immune…	--	--	--	IPR013106 [Immunoglobulin V-set domain]
A0A7S5EWP2	IGH c678_heavy_IGHV3-23_IGHD6-19_IGHJ6 (Fragment)		193215	66899.7	56825.7	83439	193795	216968	0.641316998865242	0.381817023698056	-0.64089	Nonsignificant	None	--	--	immunoglobulin heavy chain	--	ko04020 Calcium signaling pathway ko04064 NF-kappa B signaling pathway ko04072 Phospholipase D signaling pathway ko04145 Phagosome ko04151 PI3K-Akt signaling pathway ko04640 Hematopoietic cell lineage ko04650 Natural killer cell mediated cytotoxicity ko04662 B cell receptor signaling pathway ko04664 Fc epsilon RI signaling pathway ko04666 Fc gamma R-mediated phagocytosis ko04672 Intestinal immune…	--	--	--	IPR013106 [Immunoglobulin V-set domain]
A0A7S5EWQ1	IGH c2357_heavy_IGHV3-15_IGHD5-24_IGHJ3 (Fragment)		0	0	0	753050	64654.4	71463.5	#NAME?	0	#NAME?	Significant	down	--	--	--	--	--	--	--	--	IPR013106 [Immunoglobulin V-set domain]
A0A7S5EWS4	IGH c783_heavy_IGHV1-2_IGHD5-18_IGHJ5 (Fragment)		31266.9	48472	0	23281	45497.4	61742.4	0.916393019350172	0.832258995802904	-0.125962	Nonsignificant	None	--	--	--	--	--	--	--	--	IPR013106 [Immunoglobulin V-set domain]
A0A7S5EWW9	IGH c1589_heavy_IGHV6-1_IGHD3-10_IGHJ6 (Fragment)		238879	47269.5	177781	212830	146964	353008	0.650854459361483	0.373985201362797	-0.619593	Nonsignificant	None	--	--	immunoglobulin heavy chain	--	ko04020 Calcium signaling pathway ko04064 NF-kappa B signaling pathway ko04072 Phospholipase D signaling pathway ko04145 Phagosome ko04151 PI3K-Akt signaling pathway ko04640 Hematopoietic cell lineage ko04650 Natural killer cell mediated cytotoxicity ko04662 B cell receptor signaling pathway ko04664 Fc epsilon RI signaling pathway ko04666 Fc gamma R-mediated phagocytosis ko04672 Intestinal immune…	--	--	--	IPR013106 [Immunoglobulin V-set domain]
A0A7S5EWZ6	IGH c2687_heavy_IGHV3-43_IGHD3-10_IGHJ6 (Fragment)		133052	41828.2	123090	269970	210723	83875.3	0.52778369183125	0.225233516381693	-0.921981	Nonsignificant	None	--	--	--	--	--	--	--	--	IPR013106 [Immunoglobulin V-set domain]
A0A7S5EX56	IGH c1233_heavy_IGHV3-33_IGHD5-5_IGHJ4 (Fragment)		9852.4	26358.8	66284.4	92295	73410.2	118976	0.360037052037599	0.0465844361901968	-1.47378	Significant	down	--	--	--	--	--	--	--	--	IPR013106 [Immunoglobulin V-set domain]
A0A7S5EX66	IGH c2927_heavy_IGHV3-33_IGHD4-23_IGHJ6 (Fragment)		234086	92685.1	120915	109200	250112	160808	0.860735433989188	0.706456307421928	-0.216358	Nonsignificant	None	--	--	--	--	--	--	--	--	IPR013106 [Immunoglobulin V-set domain]
A0A7S5EX82	IGH c1338_heavy_IGHV3-48_IGHD2-21_IGHJ4 (Fragment)		287064	85742.4	0	345380	100753	212062	0.849610692524883	0.798213190949294	-0.235126	Nonsignificant	None	--	--	--	--	--	--	--	--	IPR013106 [Immunoglobulin V-set domain]
A0A7S5EXA7	IGH c3062_heavy_IGHV4-39_IGHD4-23_IGHJ6 (Fragment)		5176.7	9944.3	5585.9	25735	17246.5	25594.1	0.301957255933597	0.00751480529993791	-1.72758	Significant	down	--	--	immunoglobulin heavy chain	--	ko04020 Calcium signaling pathway ko04064 NF-kappa B signaling pathway ko04072 Phospholipase D signaling pathway ko04145 Phagosome ko04151 PI3K-Akt signaling pathway ko04640 Hematopoietic cell lineage ko04650 Natural killer cell mediated cytotoxicity ko04662 B cell receptor signaling pathway ko04664 Fc epsilon RI signaling pathway ko04666 Fc gamma R-mediated phagocytosis ko04672 Intestinal immune…	--	--	--	IPR013106 [Immunoglobulin V-set domain]
A0A7S5EXF1	IGH c3212_heavy_IGHV3-43_IGHD3-10_IGHJ4 (Fragment)		5.69971e+06	6.65115e+06	9.02127e+06	4637000	169182	6.51686e+06	1.88749030185271	0.19021452298989	0.916469231719864	Nonsignificant	None	--	--	--	--	--	--	--	--	IPR013106 [Immunoglobulin V-set domain]
A0A7S5EXJ8	IGH c1758_heavy_IGHV3-33_IGHD3-16_IGHJ6 (Fragment)		41115.2	0	71682.8	29480	108115	0	0.819783291386527	0.796517856919559	-0.286686	Nonsignificant	None	--	--	--	--	--	--	--	--	IPR013106 [Immunoglobulin V-set domain]
A0A7S5EXX9	IGH c2313_heavy_IGHV4-39_IGHD4-23_IGHJ6 (Fragment)		33032.4	19088.7	17770.1	37454	57125.6	52786.6	0.474268862194994	0.0285807714373424	-1.07622	Significant	down	--	--	immunoglobulin heavy chain	--	ko04020 Calcium signaling pathway ko04064 NF-kappa B signaling pathway ko04072 Phospholipase D signaling pathway ko04145 Phagosome ko04151 PI3K-Akt signaling pathway ko04640 Hematopoietic cell lineage ko04650 Natural killer cell mediated cytotoxicity ko04662 B cell receptor signaling pathway ko04664 Fc epsilon RI signaling pathway ko04666 Fc gamma R-mediated phagocytosis ko04672 Intestinal immune…	--	--	--	IPR013106 [Immunoglobulin V-set domain]
A0A7S5EY08	IGH c4037_heavy_IGHV3-23_IGHD6-13_IGHJ6 (Fragment)		45688.9	88718.5	99288	92416	162737	95721.4	0.666037950945354	0.237837312383754	-0.586324	Nonsignificant	None	--	--	--	--	--	--	--	--	IPR013106 [Immunoglobulin V-set domain]
A0A7S5EY35	IGH c3224_heavy_IGHV2-5_IGHD5-12_IGHJ4 (Fragment)		96823.3	40387	39652.8	82480	169437	13303.6	0.666852298160627	0.580027494304418	-0.584561	Nonsignificant	None	--	--	immunoglobulin heavy chain	--	ko04020 Calcium signaling pathway ko04064 NF-kappa B signaling pathway ko04072 Phospholipase D signaling pathway ko04145 Phagosome ko04151 PI3K-Akt signaling pathway ko04640 Hematopoietic cell lineage ko04650 Natural killer cell mediated cytotoxicity ko04662 B cell receptor signaling pathway ko04664 Fc epsilon RI signaling pathway ko04666 Fc gamma R-mediated phagocytosis ko04672 Intestinal immune…	--	--	--	IPR013106 [Immunoglobulin V-set domain]
A0A7S5EYJ9	IGH c3273_heavy_IGHV4-59B_IGHD3-10_IGHJ4 (Fragment)		89693.4	27512.2	49662.8	0	50363	82355.1	0.838209709150447	0.710941043437322	-0.254617	Nonsignificant	None	--	--	immunoglobulin heavy chain	--	ko04020 Calcium signaling pathway ko04064 NF-kappa B signaling pathway ko04072 Phospholipase D signaling pathway ko04145 Phagosome ko04151 PI3K-Akt signaling pathway ko04640 Hematopoietic cell lineage ko04650 Natural killer cell mediated cytotoxicity ko04662 B cell receptor signaling pathway ko04664 Fc epsilon RI signaling pathway ko04666 Fc gamma R-mediated phagocytosis ko04672 Intestinal immune…	--	--	--	IPR013106 [Immunoglobulin V-set domain]
A0A7S5EYN1	IGH c4184_heavy_IGHV5-51_IGHD6-19_IGHJ2 (Fragment)		11042.1	0	31412.6	16354	27171	27750	0.893469659768502	0.796242045713296	-0.162509	Nonsignificant	None	--	--	--	--	--	--	--	--	IPR013106 [Immunoglobulin V-set domain]
A0A7S5EYV5	IGH c3798_heavy_IGHV3-7_IGHD6-6_IGHJ4 (Fragment)		66528.2	0	180727	65812	51289.6	9516.6	2.92913814917603	0.187118349440354	1.55047623774819	Nonsignificant	None	--	--	immunoglobulin heavy chain	--	ko04020 Calcium signaling pathway ko04064 NF-kappa B signaling pathway ko04072 Phospholipase D signaling pathway ko04145 Phagosome ko04151 PI3K-Akt signaling pathway ko04640 Hematopoietic cell lineage ko04650 Natural killer cell mediated cytotoxicity ko04662 B cell receptor signaling pathway ko04664 Fc epsilon RI signaling pathway ko04666 Fc gamma R-mediated phagocytosis ko04672 Intestinal immune…	--	--	--	IPR013106 [Immunoglobulin V-set domain]
A0A7S5EZ08	IGH c4032_heavy_IGHV1-69_IGHD5-12_IGHJ3 (Fragment)		0	50729.7	124783	152160	162481	208626	0.503125553015533	0.0926849338999925	-0.99101	Nonsignificant	None	--	--	--	--	--	--	--	--	IPR013106 [Immunoglobulin V-set domain]
A0A7S5EZ12	IGH c4173_heavy_IGHV3-49_IGHD6-13_IGHJ6 (Fragment)		7203.3	6736.6	0	40516	14585.7	51301.3	0.196515605762995	0.120280406488312	-2.34728	Nonsignificant	None	--	--	--	--	--	--	--	--	IPR013106 [Immunoglobulin V-set domain]
A0A7T0LN34	Immunglobulin heavy chain variable region (Fragment)		0	41892.9	46955.6	76876	138269	79699.3	0.452010603562626	0.129093984084463	-1.14557	Nonsignificant	None	--	--	immunoglobulin heavy chain	--	ko04020 Calcium signaling pathway ko04064 NF-kappa B signaling pathway ko04072 Phospholipase D signaling pathway ko04145 Phagosome ko04151 PI3K-Akt signaling pathway ko04640 Hematopoietic cell lineage ko04650 Natural killer cell mediated cytotoxicity ko04662 B cell receptor signaling pathway ko04664 Fc epsilon RI signaling pathway ko04666 Fc gamma R-mediated phagocytosis ko04672 Intestinal immune…	--	--	--	IPR013106 [Immunoglobulin V-set domain]
A0A7T0LN82	Immunglobulin lambda chain variable region (Fragment)		142172	175690	371970	119750	0	369928	0.939165087566781	0.916880374838916	-0.0905493	Nonsignificant	None	--	--	pre-B lymphocyte gene	--	--	--	--	--	IPR013106 [Immunoglobulin V-set domain]
A0A7T0LN93	Immunglobulin heavy chain variable region (Fragment)		221819	142505	217227	245080	275857	0	0.744236266106957	0.154052869398668	-0.426167	Nonsignificant	None	--	--	immunoglobulin heavy chain	--	ko04020 Calcium signaling pathway ko04064 NF-kappa B signaling pathway ko04072 Phospholipase D signaling pathway ko04145 Phagosome ko04151 PI3K-Akt signaling pathway ko04640 Hematopoietic cell lineage ko04650 Natural killer cell mediated cytotoxicity ko04662 B cell receptor signaling pathway ko04664 Fc epsilon RI signaling pathway ko04666 Fc gamma R-mediated phagocytosis ko04672 Intestinal immune…	--	--	--	IPR013106 [Immunoglobulin V-set domain]
A0A7T0LNB3	Immunglobulin heavy chain variable region (Fragment)		145292	27534.5	5880.4	0	89756.9	36225.4	0.945669351964522	0.95765747622789	-0.0805923	Nonsignificant	None	--	--	--	--	--	--	--	--	IPR013106 [Immunoglobulin V-set domain]
A0A7T0LNC0	Immunglobulin heavy chain variable region (Fragment)		49487.7	0	110885	204040	109139	0	0.51208031961295	0.308997079973803	-0.965558	Nonsignificant	None	--	--	immunoglobulin heavy chain	--	ko04020 Calcium signaling pathway ko04064 NF-kappa B signaling pathway ko04072 Phospholipase D signaling pathway ko04145 Phagosome ko04151 PI3K-Akt signaling pathway ko04640 Hematopoietic cell lineage ko04650 Natural killer cell mediated cytotoxicity ko04662 B cell receptor signaling pathway ko04664 Fc epsilon RI signaling pathway ko04666 Fc gamma R-mediated phagocytosis ko04672 Intestinal immune…	--	--	--	IPR013106 [Immunoglobulin V-set domain]
A0A7T0LNH5	Immunglobulin kappa chain variable region (Fragment)		74111.4	0	123206	0	107660	86403.5	1.01676460706696	0.95703842891088	0.0239857170274303	Nonsignificant	None	--	--	--	--	--	--	--	--	IPR013106 [Immunoglobulin V-set domain]
A0A7T0LNK6	Immunglobulin heavy chain variable region (Fragment)		151200	0	62039.9	339310	152850	68200.8	0.570811812964723	0.513878714645698	-0.808913	Nonsignificant	None	--	--	--	--	--	--	--	--	IPR013106 [Immunoglobulin V-set domain]
A0A7T0LNT1	Immunglobulin lambda chain variable region (Fragment)		40427.3	50810	167950	46585	49243	73226.4	1.53315974029661	0.511613539982824	0.616508019584869	Nonsignificant	None	--	--	--	--	--	--	--	--	IPR013106 [Immunoglobulin V-set domain]
A0A7T0LNV7	Immunglobulin heavy chain variable region (Fragment)		28875.8	16321.2	113646	123710	51900.1	176123	0.451600971531555	0.245036094849528	-1.14688	Nonsignificant	None	--	--	immunoglobulin heavy chain	--	ko04020 Calcium signaling pathway ko04064 NF-kappa B signaling pathway ko04072 Phospholipase D signaling pathway ko04145 Phagosome ko04151 PI3K-Akt signaling pathway ko04640 Hematopoietic cell lineage ko04650 Natural killer cell mediated cytotoxicity ko04662 B cell receptor signaling pathway ko04664 Fc epsilon RI signaling pathway ko04666 Fc gamma R-mediated phagocytosis ko04672 Intestinal immune…	--	--	--	IPR013106 [Immunoglobulin V-set domain]
A0A7T0LP46	Immunglobulin lambda chain variable region (Fragment)		28848.3	11793.5	95510.2	9849.1	14006.9	74599.6	1.3828771547784	0.722881433999821	0.467673003152448	Nonsignificant	None	--	--	--	--	--	--	--	--	IPR013106 [Immunoglobulin V-set domain]
A0A7T0LP94	Immunglobulin heavy chain variable region (Fragment)		60474.4	140004	76657.5	0	108251	107486	0.856397947999126	0.588610417582413	-0.223647	Nonsignificant	None	--	--	--	--	--	--	--	--	IPR013106 [Immunoglobulin V-set domain]
A0A7T0LPH9	Immunglobulin lambda chain variable region (Fragment)		114990	36792.9	54345.7	25049	31403	120014	1.16809328466682	0.811122780129028	0.224155493355079	Nonsignificant	None	--	--	--	--	--	--	--	--	IPR013106 [Immunoglobulin V-set domain]
A0A7T0PWU2	Immunglobulin heavy chain variable region (Fragment)		243514	30057.7	278124	340350	499884	459764	0.424381641261239	0.052125320549392	-1.23657	Nonsignificant	None	--	--	immunoglobulin heavy chain	--	ko04020 Calcium signaling pathway ko04064 NF-kappa B signaling pathway ko04072 Phospholipase D signaling pathway ko04145 Phagosome ko04151 PI3K-Akt signaling pathway ko04640 Hematopoietic cell lineage ko04650 Natural killer cell mediated cytotoxicity ko04662 B cell receptor signaling pathway ko04664 Fc epsilon RI signaling pathway ko04666 Fc gamma R-mediated phagocytosis ko04672 Intestinal immune…	--	--	--	IPR013106 [Immunoglobulin V-set domain]
A0A7T0PWX7	Immunglobulin heavy chain variable region (Fragment)		0	57043.3	56843.2	154390	207987	167473	0.322411531565537	0.0176904413756839	-1.63302	Significant	down	--	--	immunoglobulin heavy chain	--	ko04020 Calcium signaling pathway ko04064 NF-kappa B signaling pathway ko04072 Phospholipase D signaling pathway ko04145 Phagosome ko04151 PI3K-Akt signaling pathway ko04640 Hematopoietic cell lineage ko04650 Natural killer cell mediated cytotoxicity ko04662 B cell receptor signaling pathway ko04664 Fc epsilon RI signaling pathway ko04666 Fc gamma R-mediated phagocytosis ko04672 Intestinal immune…	--	--	--	IPR013106 [Immunoglobulin V-set domain]
A0A7T0PWY8	Immunglobulin heavy chain variable region (Fragment)		287672	100237	168367	357800	352945	334462	0.532216061719455	0.0944498515623008	-0.909916	Nonsignificant	None	--	--	immunoglobulin heavy chain	--	ko04020 Calcium signaling pathway ko04064 NF-kappa B signaling pathway ko04072 Phospholipase D signaling pathway ko04145 Phagosome ko04151 PI3K-Akt signaling pathway ko04640 Hematopoietic cell lineage ko04650 Natural killer cell mediated cytotoxicity ko04662 B cell receptor signaling pathway ko04664 Fc epsilon RI signaling pathway ko04666 Fc gamma R-mediated phagocytosis ko04672 Intestinal immune…	--	--	--	IPR013106 [Immunoglobulin V-set domain]
A0A7T0PWZ2	Immunglobulin heavy chain variable region (Fragment)		51022.9	35601.6	73020.9	64349	53179.4	64287.1	0.878062651424109	0.554630259836805	-0.187604	Nonsignificant	None	--	--	immunoglobulin heavy chain	--	ko04020 Calcium signaling pathway ko04064 NF-kappa B signaling pathway ko04072 Phospholipase D signaling pathway ko04145 Phagosome ko04151 PI3K-Akt signaling pathway ko04640 Hematopoietic cell lineage ko04650 Natural killer cell mediated cytotoxicity ko04662 B cell receptor signaling pathway ko04664 Fc epsilon RI signaling pathway ko04666 Fc gamma R-mediated phagocytosis ko04672 Intestinal immune…	--	--	--	IPR013106 [Immunoglobulin V-set domain]
A0A7T0PX32	Immunglobulin lambda chain variable region (Fragment)		13636.4	108398	0	3592.7	14376.6	142468	1.14094990261005	0.918195	0.190235446453267	Nonsignificant	None	--	--	--	--	--	--	--	--	IPR013106 [Immunoglobulin V-set domain]
A0A7T0PXG3	Immunglobulin lambda chain variable region (Fragment)		25818.5	13476.5	0	0	30599.1	3651.1	1.14729257055433	0.880510296798042	0.1982333392742	Nonsignificant	None	--	--	--	--	--	--	--	--	IPR013106 [Immunoglobulin V-set domain]
A0A7T0PXT4	Immunglobulin heavy chain variable region (Fragment)		0	0	0	40971	44012.6	23279.8	#NAME?	0	#NAME?	Significant	down	--	--	--	--	--	--	--	--	IPR013106 [Immunoglobulin V-set domain]
A0A7T0PXZ4	Immunglobulin lambda chain variable region (Fragment)		73994.1	33709.8	83318.8	140050	70410.1	84983.1	0.646563197257544	0.253266793113358	-0.629137	Nonsignificant	None	--	--	--	--	--	--	--	--	IPR013106 [Immunoglobulin V-set domain]
A0A7T0PYP9	Immunglobulin heavy chain variable region (Fragment)		3468.1	4159.4	8781.3	120720	28809.1	2617.6	0.10784854354383	0.333675983416495	-3.21292	Nonsignificant	None	--	--	immunoglobulin heavy chain	--	ko04020 Calcium signaling pathway ko04064 NF-kappa B signaling pathway ko04072 Phospholipase D signaling pathway ko04145 Phagosome ko04151 PI3K-Akt signaling pathway ko04640 Hematopoietic cell lineage ko04650 Natural killer cell mediated cytotoxicity ko04662 B cell receptor signaling pathway ko04664 Fc epsilon RI signaling pathway ko04666 Fc gamma R-mediated phagocytosis ko04672 Intestinal immune…	--	--	--	IPR013106 [Immunoglobulin V-set domain]
A0A7U3M562	IGH c4210_heavy_IGHV3-43_IGHD3-10_IGHJ5 (Fragment)		47849.7	28893.1	72344.4	0	36780.5	85165.1	0.81504758405934	0.673766644245843	-0.295044	Nonsignificant	None	--	--	--	--	--	--	--	--	IPR013106 [Immunoglobulin V-set domain]
A0A7U3R8A8	IGH c4199_heavy_IGHV3-23_IGHD3-10_IGHJ4 (Fragment)		68308.1	0	74661.7	9062	22709.2	0	4.49998111497205	0.0178379847522696	2.16991894691046	Significant	up	--	--	immunoglobulin heavy chain	--	ko04020 Calcium signaling pathway ko04064 NF-kappa B signaling pathway ko04072 Phospholipase D signaling pathway ko04145 Phagosome ko04151 PI3K-Akt signaling pathway ko04640 Hematopoietic cell lineage ko04650 Natural killer cell mediated cytotoxicity ko04662 B cell receptor signaling pathway ko04664 Fc epsilon RI signaling pathway ko04666 Fc gamma R-mediated phagocytosis ko04672 Intestinal immune…	--	--	--	IPR013106 [Immunoglobulin V-set domain]
A0N071	Delta globin	HBD	7.27022e+06	984566	753812	1782900	1.10249e+06	1.51016e+06	2.04948275274092	0.546580359886284	1.03525984913842	Nonsignificant	None	2	Molecular Function:oxygen binding (GO:0019825),Molecular Function:heme binding (GO:0020037)	hemoglobin subunit delta	--	--	--	--	--	IPR000971 [Globin]
A0N5G3	Rheumatoid factor G9 light chain (Fragment)	V-lambda-3	293494	488646	149485	289480	508932	416697	0.766701075105285	0.464838124060672	-0.383264	Nonsignificant	None	--	--	--	--	--	--	--	--	IPR013106 [Immunoglobulin V-set domain]
A0PJA6	TF protein (Fragment)	TF	67517.4	70125.7	76555.3	146820	111300	124715	0.559506230757034	0.00627849289105664	-0.837774	Significant	down	--	--	transferrin	--	ko04066 HIF-1 signaling pathway ko04216 Ferroptosis ko04978 Mineral absorption	--	--	--	IPR001156 [Transferrin-like domain]
A2IPI6	HRV Fab 027-VL (Fragment)		17434.4	78233	36028.3	65720	79508.9	55591.5	0.655788455754495	0.297973841301343	-0.608698	Nonsignificant	None	--	--	--	--	--	--	--	--	IPR013106 [Immunoglobulin V-set domain]
A2J1N6	Rheumatoid factor RF-ET9 (Fragment)		61049.3	0	65461.3	480290	966326	804121	0.0843127866255714	0.0406022447609353	-3.5681	Significant	down	--	--	--	--	--	--	--	--	IPR013106 [Immunoglobulin V-set domain]
A2J1N7	Rheumatoid factor RF-ET10 (Fragment)		13910.6	0	12131.2	0	85655	13805.6	0.26183031270674	0.493054972864033	-1.9333	Nonsignificant	None	--	--	--	--	--	--	--	--	IPR013106 [Immunoglobulin V-set domain]
A2KBC1	Anti-(ED-B) scFV (Fragment)		28773	26140.1	76559.3	0	31215.7	219509	0.349580262729487	0.347041967322556	-1.5163	Nonsignificant	None	--	--	--	--	--	--	--	--	IPR013106 [Immunoglobulin V-set domain]
A2KBC4	Anti-TN-C scFv (Fragment)		1.20096e+07	1.10374e+06	1.28499e+07	19971000	3.53735e+06	2.62256e+07	0.5220420050167	0.36447838659754	-0.937762	Nonsignificant	None	--	--	--	--	--	--	--	--	IPR013106 [Immunoglobulin V-set domain]
A2MYD0	V1-17 protein (Fragment)	V1-17	109817	66214.8	76014.7	0	35942.6	39262.8	2.23429700526824	0.0728611365826179	1.15982097612869	Nonsignificant	None	--	--	--	--	--	--	--	--	IPR013106 [Immunoglobulin V-set domain]
A2N7P4	Immunoglobulin mu-chain D-J4-region (Fragment)	IGHM	316391	217427	157984	24547	376087	95405.6	1.3946528027114	0.606344584094754	0.479906009401752	Nonsignificant	None	--	--	--	--	--	--	--	--	IPR013106 [Immunoglobulin V-set domain]
A2NUT2	Lambda-chain (AA -20 to 215)		129712	328865	0	57914	0	202444	1.76133177906617	0.505059316477696	0.816666692774344	Nonsignificant	None	--	--	--	--	--	--	--	--	IPR003597 [Immunoglobulin C1-set] ; IPR013106[Immunoglobulin V-set domain]
A2NYQ9	Anti-folate binding protein (Fragment)	HuVH8B	273913	286299	240225	139430	100833	147704	2.06315827187186	0.00232516749680576	1.04485449950172	Significant	up	--	--	immunoglobulin heavy chain	--	ko04020 Calcium signaling pathway ko04064 NF-kappa B signaling pathway ko04072 Phospholipase D signaling pathway ko04145 Phagosome ko04151 PI3K-Akt signaling pathway ko04640 Hematopoietic cell lineage ko04650 Natural killer cell mediated cytotoxicity ko04662 B cell receptor signaling pathway ko04664 Fc epsilon RI signaling pathway ko04666 Fc gamma R-mediated phagocytosis ko04672 Intestinal immune…	--	--	--	IPR013106 [Immunoglobulin V-set domain]
Q5T985	Inter-alpha-trypsin inhibitor heavy chain H2	ITIH2	9852070	1.01339e+06	2.9597e+06	43792000	3.30167e+07	4.48213e+07	0.113665748284631	0.00148574906672916	-3.13713	Significant	down	2	Molecular Function:serine-type endopeptidase inhibitor activity (GO:0004867),Biological Process:hyaluronan metabolic process (GO:0030212)	inter-alpha-trypsin inhibitor heavy chain H2	--	--	Secreted protein containing bacterial Ig-like domain and vWFA domain	R	General function prediction only ;	IPR002035 [von Willebrand factor, type A] ; IPR010600[Inter-alpha-trypsin inhibitor heavy chain, C-terminal] ; IPR013694[VIT domain]
B4DG86	cDNA FLJ60487, highly similar to Macrophage colony-stimulating factor 1receptor (CSF-1-R)		16246.8	0	16379.4	0	22130.3	31050.7	0.613493540926271	0.260603852788365	-0.70488	Nonsignificant	None	--	--	macrophage colony-stimulating factor 1 receptor	2.7.10.1	ko04010 MAPK signaling pathway ko04014 Ras signaling pathway ko04015 Rap1 signaling pathway ko04060 Cytokine-cytokine receptor interaction ko04151 PI3K-Akt signaling pathway ko04380 Osteoclast differentiation ko04640 Hematopoietic cell lineage ko05200 Pathways in cancer ko05202 Transcriptional misregulation in cancer ko05221 Acute myeloid leukemia	--	--	--	IPR013151 [Immunoglobulin]
B0YIW2	Apolipoprotein C-III	APOC3	2.78707e+06	4.92395e+06	888960	13016000	8.75776e+06	1.41388e+07	0.23946972632465	0.0106011962090198	-2.06208	Significant	down	4	Cellular Component:extracellular region (GO:0005576),Biological Process:lipid transport (GO:0006869),Molecular Function:lipid binding (GO:0008289),Biological Process:lipoprotein metabolic process (GO:0042157)	apolipoprotein C-III	--	ko03320 PPAR signaling pathway ko04979 Cholesterol metabolism	--	--	--	IPR008403 [Apolipoprotein CIII]
A4D275	Actin-related protein 2/3 complex subunit	ARPC1B	18973.9	1.32961e+06	0	5292.3	11442.5	0	80.5853490929082	0.494887115068567	6.33244566673877	Nonsignificant	None	1	Molecular Function:protein binding (GO:0005515)	actin related protein 2/3 complex, subunit 1A/1B	--	ko04144 Endocytosis ko04666 Fc gamma R-mediated phagocytosis ko04810 Regulation of actin cytoskeleton ko05100 Bacterial invasion of epithelial cells ko05130 Pathogenic Escherichia coli infection ko05131 Shigellosis ko05132 Salmonella infection	Predicted NTPase, NACHT family domain	T	Signal transduction mechanisms ;	IPR001680 [WD40 repeat]
Q16181	Septin-7	SEPTIN7	0	623842	27417	9927.9	0	8440.5	35.4554288887437	0.481120545777496	5.14793464283754	Nonsignificant	None	1	Molecular Function:GTP binding (GO:0005525)	septin 7	--	--	--	--	--	IPR030379 [Septin-type guanine nucleotide-binding (G) domain]
A5PL27	CP protein	CP	2.98939e+07	1.1835e+07	5.74632e+07	87742000	6.82005e+07	8.4802e+07	0.412022430224969	0.0318877359703009	-1.27921	Significant	down	3	Molecular Function:copper ion binding (GO:0005507),Molecular Function:oxidoreductase activity (GO:0016491),Biological Process:oxidation-reduction process (GO:0055114)	ceruloplasmin	1.16.3.1	ko00860 Porphyrin and chlorophyll metabolism ko04216 Ferroptosis	Multicopper oxidase with three cupredoxin domains (includes cell division protein FtsP and spore coat protein CotA)	DPM	Cell cycle control, cell division, chromosome partitioning ; Inorganic ion transport and metabolism ; Cell wall/membrane/envelope biogenesis ;	IPR001117 [Multicopper oxidase, type 1] ; IPR011706[Multicopper oxidase, type 2] ; IPR011707[Multicopper oxidase, type 3]
B4E0X1	Beta-2-microglobulin		99913.9	1.88168e+06	186389	195940	30133.4	166156	5.52732467735105	0.414940686590592	2.46658135954803	Nonsignificant	None	--	--	beta-2-microglobulin	--	ko04612 Antigen processing and presentation	--	--	--	IPR003597 [Immunoglobulin C1-set]
P17936	Insulin-like growth factor-binding protein 3	IGFBP3	1.13198e+06	1.25128e+06	966803	110700	274580	33334.1	8.00272900506696	0.000853799789468508	3.00049205633784	Significant	up	3	Biological Process:regulation of cell growth (GO:0001558),Molecular Function:insulin-like growth factor binding (GO:0005520),Cellular Component:extracellular region (GO:0005576)	insulin-like growth factor-binding protein 3	--	ko04115 p53 signaling pathway ko04218 Cellular senescence ko05202 Transcriptional misregulation in cancer	--	--	--	IPR000716 [Thyroglobulin type-1] ; IPR000867[Insulin-like growth factor-binding protein, IGFBP]
Q6FHW3	Adipsin	DF	370629	1.41994e+06	438542	10397	24810.6	0	42.2088602082126	0.165681050040603	5.39947396672831	Nonsignificant	None	2	Molecular Function:serine-type endopeptidase activity (GO:0004252),Biological Process:proteolysis (GO:0006508)	component factor D	3.4.21.46	ko04610 Complement and coagulation cascades ko05150 Staphylococcus aureus infection	Secreted trypsin-like serine protease	O	Posttranslational modification, protein turnover, chaperones ;	IPR001254 [Serine proteases, trypsin domain]
A8K008	Uncharacterized protein		4.15294e+08	3.066e+08	383038745	378720000	4.96406e+08	4.19155e+08	0.853704111789821	0.252377426925815	-0.228192	Nonsignificant	None	--	--	--	--	--	--	--	--	IPR003597 [Immunoglobulin C1-set] ; IPR013106[Immunoglobulin V-set domain]
A8K1K1	cDNA FLJ76342, highly similar to Homo sapiens carnosine dipeptidase 1 (metallopeptidase M20 family)(CNDP1), mRNA		41103.6	0	151274	438030	433486	787602	0.173927161772359	0.0618972791237972	-2.52344	Nonsignificant	None	2	Biological Process:metabolic process (GO:0008152),Molecular Function:hydrolase activity (GO:0016787)	beta-Ala-His dipeptidase	3.4.13.20	ko00330 Arginine and proline metabolism ko00340 Histidine metabolism ko00410 beta-Alanine metabolism ko01100 Metabolic pathways	Acetylornithine deacetylase/Succinyl-diaminopimelate desuccinylase or related deacylase	E	Amino acid transport and metabolism ;	IPR002933 [Peptidase M20] ; IPR011650[Peptidase M20, dimerisation domain]
A8K2N0	cDNA FLJ77835, highly similar to Homo sapiens complement component 1, s subcomponent (C1S), transcript variant 2, mRNA		6.11391e+06	406525	5.13238e+06	10982000	7.20531e+06	1.25579e+07	0.379012524773499	0.0550505212220488	-1.39968	Nonsignificant	None	2	Molecular Function:serine-type endopeptidase activity (GO:0004252),Biological Process:proteolysis (GO:0006508)	complement component 1, s subcomponent	3.4.21.42	ko04610 Complement and coagulation cascades ko05133 Pertussis ko05150 Staphylococcus aureus infection ko05322 Systemic lupus erythematosus	Secreted trypsin-like serine protease	O	Posttranslational modification, protein turnover, chaperones ;	IPR000436 [Sushi/SCR/CCP domain] ; IPR000859[CUB domain] ; IPR001254[Serine proteases, trypsin domain]
B4DN75	cDNA FLJ60724, highly similar to Cartilage oligomeric matrix protein		0	0	0	456810	190816	396300	#NAME?	0	#NAME?	Significant	down	3	Molecular Function:calcium ion binding (GO:0005509),Cellular Component:extracellular region (GO:0005576),Biological Process:cell adhesion (GO:0007155)	thrombospondin 2/3/4/5	--	ko04145 Phagosome ko04151 PI3K-Akt signaling pathway ko04510 Focal adhesion ko04512 ECM-receptor interaction ko05144 Malaria ko05165 Human papillomavirus infection	Alpha-tubulin suppressor and related RCC1 domain-containing proteins	DZ	Cell cycle control, cell division, chromosome partitioning ; Cytoskeleton ;	IPR001881 [EGF-like calcium-binding domain] ; IPR003367[Thrombospondin, type 3-like repeat] ; IPR008859[Thrombospondin, C-terminal]
P62937	Peptidyl-prolyl cis-trans isomerase A	PPIA	487216	3.64873e+07	225081	118160	50844.5	42240.6	176.096865205394	0.413633466646789	7.46022541698538	Nonsignificant	None	3	Biological Process:protein peptidyl-prolyl isomerization (GO:0000413),Molecular Function:peptidyl-prolyl cis-trans isomerase activity (GO:0003755),Biological Process:protein folding (GO:0006457)	peptidyl-prolyl cis-trans isomerase A (cyclophilin A)	5.2.1.8	ko04217 Necroptosis	Peptidyl-prolyl cis-trans isomerase (rotamase) - cyclophilin family	O	Posttranslational modification, protein turnover, chaperones ;	IPR002130 [Cyclophilin-type peptidyl-prolyl cis-trans isomerase domain]
A8K5J8	Complement subcomponent C1r		7271959	9.89876e+06	6.82291e+06	6060400	5.72716e+06	7.52085e+06	1.24265159982024	0.230835657740242	0.313421867052905	Nonsignificant	None	2	Molecular Function:serine-type endopeptidase activity (GO:0004252),Biological Process:proteolysis (GO:0006508)	complement component 1, r subcomponent	3.4.21.41	ko04145 Phagosome ko04610 Complement and coagulation cascades ko05133 Pertussis ko05150 Staphylococcus aureus infection ko05322 Systemic lupus erythematosus	Secreted trypsin-like serine protease	O	Posttranslational modification, protein turnover, chaperones ;	IPR000436 [Sushi/SCR/CCP domain] ; IPR000859[CUB domain] ; IPR001254[Serine proteases, trypsin domain]
A8K5T0	cDNA FLJ75416, highly similar to Homo sapiens complement factor H (CFH), mRNA		2.37981e+06	1.8782e+06	715792	1696000	1.64913e+06	1.99688e+06	0.931072968186337	0.819830982084896	-0.103034	Nonsignificant	None	--	--	complement factor H	--	ko04610 Complement and coagulation cascades ko05150 Staphylococcus aureus infection	--	--	--	IPR000436 [Sushi/SCR/CCP domain]
V9HW72	Epididymis secretory sperm binding protein	HEL-S-94n	74422.8	4.9235e+06	16161.6	0	14568.7	19726	97.4705226560761	0.416065716689726	6.60689407531067	Nonsignificant	None	1	Molecular Function:protein binding (GO:0005515)	stress-induced-phosphoprotein 1	--	ko05020 Prion diseases	Uncharacterized conserved protein, contains CHAT domain	S	Function unknown ;	IPR011990 [Tetratricopeptide-like helical domain] ; IPR013105[Tetratricopeptide repeat 2] ; IPR019734[Tetratricopeptide repeat]
E3UN46	Insulin-like growth factor II transcript variant 3 isoform 1 (Fragment)	IGF2	91557.4	129291	110853	35925	25256.9	0	3.61436743001879	0.011997023208778	1.85374317541145	Significant	up	2	Molecular Function:hormone activity (GO:0005179),Cellular Component:extracellular region (GO:0005576)	insulin-like growth factor 2	--	ko04010 MAPK signaling pathway ko04014 Ras signaling pathway ko04151 PI3K-Akt signaling pathway ko05200 Pathways in cancer ko05205 Proteoglycans in cancer ko05225 Hepatocellular carcinoma	--	--	--	IPR016179 [Insulin-like]
P55145	Mesencephalic astrocyte-derived neurotrophic factor	MANF	0	5.92877e+06	18660.4	19978	0	34137.4	109.90270422098	0.500905216486309	6.78008307486258	Nonsignificant	None	--	--				--	--	--	IPR019345 [Armet protein]
A8K8Z4	Complement component C6		216054	0	250258	456320	0	170415	0.744034077582441	0.633465713099829	-0.426559	Nonsignificant	None	1	Molecular Function:protein binding (GO:0005515)	complement component 6	--	ko04610 Complement and coagulation cascades ko05020 Prion diseases ko05322 Systemic lupus erythematosus	--	--	--	IPR000436 [Sushi/SCR/CCP domain] ; IPR000884[Thrombospondin type-1 (TSP1) repeat] ; IPR002172[Low-density lipoprotein (LDL) receptor class A repeat] ; IPR002350[Kazal domain] ; IPR020864[Membrane attack complex component/perforin (MACPF) domain]
B7Z316	cDNA FLJ51691, highly similar to Intercellular adhesion molecule 2		32217	71484.3	41921.6	40177	22791.9	39166.1	1.42578841729084	0.330029743507471	0.511759906064296	Nonsignificant	None	--	--	intercellular adhesion molecule 2	--	ko04514 Cell adhesion molecules (CAMs) ko04650 Natural killer cell mediated cytotoxicity	--	--	--	IPR013768 [Intercellular adhesion molecule, N-terminal]
A9UFC0	Caspase 14	CASP14	280720	232867	217644	165290	177354	109533	1.61713510417381	0.0301045639919714	0.693440214358416	Significant	up	--	--	caspase 14	3.4.22.-	--	--	--	--	--
Q8TAY0	Insulin-like growth factor binding protein, acid labile subunit	IGFALS	1.5863e+06	455428	2.81997e+06	2983000	3.05785e+06	2.17338e+06	0.591862957727604	0.205119468852912	-0.756665	Nonsignificant	None	1	Molecular Function:protein binding (GO:0005515)	insulin-like growth factor-binding protein complex acid labile subunit	--	--	Leucine-rich repeat (LRR) protein	K	Transcription ;	IPR000372 [Leucine-rich repeat N-terminal domain] ; IPR001611[Leucine-rich repeat]
Q03591	Complement factor H-related protein 1	CFHR1	2.01094e+06	6904589	3.09863e+06	158100	394292	180772	16.3867281245026	0.126363769811435	4.03445592066292	Nonsignificant	None	--	--	--	--	--	--	--	--	IPR000436 [Sushi/SCR/CCP domain]
Q0VAS5	Histone H4	HIST1H4H	612680	866437	443801	16711	19485.3	15688.9	37.0610154726203	0.0366526055035038	5.21183050666923	Significant	up	--	--	histone H4	--	ko05034 Alcoholism ko05203 Viral carcinogenesis ko05322 Systemic lupus erythematosus	--	--	--	--
B2R582	cDNA, FLJ92374, highly similar to Homo sapiens C-type lectin domain family 3, member B (CLEC3B), mRNA		1.5388e+06	3347328	1.23399e+06	426610	373302	321708	5.45649960886924	0.12712265665163	2.44797574667858	Nonsignificant	None	--	--	C-type lectin domain family 3 member B	--	--	Uncharacterized conserved protein RhaS, contains 28 RHS repeats	R	General function prediction only ;	IPR001304 [C-type lectin-like]
B2R5G8	Serum amyloid A protein		5475.8	0	99614.8	374460	350926	754029	0.10655286042118	0.0833615693182922	-3.23036	Nonsignificant	None	1	Cellular Component:extracellular region (GO:0005576)	serum amyloid A protein	--	--	--	--	--	IPR000096 [Serum amyloid A protein]
B2R672	Extracellular link domain containing 1	XLKD1	67040.9	0	149566	0	55139.8	43206.4	2.20248875909796	0.291879289080883	1.13913465604239	Nonsignificant	None	2	Molecular Function:hyaluronic acid binding (GO:0005540),Biological Process:cell adhesion (GO:0007155)	lymphatic vessel endothelial hyaluronan receptor 1	--	--	--	--	--	IPR000538 [Link domain]
B2R6V9	cDNA, FLJ93141, highly similar to Homo sapiens coagulation factor XIII, A1 polypeptide (F13A1), mRNA		518310	24629766	659226	393410	600783	482402	17.4775731034766	0.418044859440409	4.12743296424206	Nonsignificant	None	2	Molecular Function:protein-glutamine gamma-glutamyltransferase activity (GO:0003810),Biological Process:peptide cross-linking (GO:0018149)	coagulation factor XIII A1 polypeptide	2.3.2.13	ko04610 Complement and coagulation cascades	--	--	--	IPR001102 [Transglutaminase, N-terminal] ; IPR002931[Transglutaminase-like] ; IPR008958[Transglutaminase, C-terminal]
B2R6W1	cDNA, FLJ93143, highly similar to Homo sapiens complement component 7 (C7), mRNA		4.06243e+06	4.60938e+06	8.80891e+06	9380100	7.0989e+06	6764847	0.7520577359146	0.324065802543536	-0.411085	Nonsignificant	None	1	Molecular Function:protein binding (GO:0005515)	complement component 7	--	ko04610 Complement and coagulation cascades ko05020 Prion diseases ko05322 Systemic lupus erythematosus	--	--	--	IPR000436 [Sushi/SCR/CCP domain] ; IPR000884[Thrombospondin type-1 (TSP1) repeat] ; IPR002172[Low-density lipoprotein (LDL) receptor class A repeat] ; IPR020864[Membrane attack complex component/perforin (MACPF) domain]
B4E394	cDNA FLJ51483, highly similar to Multiple inositol polyphosphate phosphatase 1		0	6434.1	5255.2	46219	27695.1	50198.7	0.141274308532238	0.0286781907806399	-2.82343	Significant	down	1	Molecular Function:acid phosphatase activity (GO:0003993)	--	--	ko00010 Glycolysis / Gluconeogenesis ko00562 Inositol phosphate metabolism ko01100 Metabolic pathways	--	--	--	IPR000560 [Histidine phosphatase superfamily, clade-2]
B2R7N9	cDNA, FLJ93532, highly similar to Homo sapiens osteomodulin (OMD), mRNA		0	0	0	26090	5643.9	29140.6	#NAME?	0	#NAME?	Significant	down	1	Molecular Function:protein binding (GO:0005515)	osteomodulin	--	--	Leucine-rich repeat (LRR) protein	K	Transcription ;	IPR001611 [Leucine-rich repeat]
P06737	Glycogen phosphorylase, liver form	PYGL	3313.4	381650	2020.3	0	0	0	Inf	0	Inf	Significant	up	2	Biological Process:carbohydrate metabolic process (GO:0005975),Molecular Function:glycogen phosphorylase activity (GO:0008184)	glycogen phosphorylase	2.4.1.1	ko00500 Starch and sucrose metabolism ko01100 Metabolic pathways ko04217 Necroptosis ko04910 Insulin signaling pathway ko04922 Glucagon signaling pathway ko04931 Insulin resistance	Glucan phosphorylase	G	Carbohydrate transport and metabolism ;	IPR000811 [Glycosyl transferase, family 35]
F1C4A7	Monocyte differentiation antigen CD14	CD14	43993	39742.3	107820	0	183118	159018	0.373253497681138	0.0368515558988408	-1.42177	Significant	down	--	--	monocyte differentiation antigen CD14	--	ko04010 MAPK signaling pathway ko04064 NF-kappa B signaling pathway ko04145 Phagosome ko04620 Toll-like receptor signaling pathway ko04640 Hematopoietic cell lineage ko04810 Regulation of actin cytoskeleton ko05130 Pathogenic Escherichia coli infection ko05132 Salmonella infection ko05133 Pertussis ko05134 Legionellosis ko05146 Amoebiasis ko05152 Tuberculosis ko05202 Transcriptional misregulation…	--	--	--	--
B2R8I2	cDNA, FLJ93914, highly similar to Homo sapiens histidine-rich glycoprotein (HRG), mRNA		19537298	1.09788e+07	1.49525e+07	9907800	3.29073e+06	4.39326e+06	2.58464794264346	0.0443482945937979	1.36996778305767	Significant	up	1	Molecular Function:cysteine-type endopeptidase inhibitor activity (GO:0004869)	--	--	--	--	--	--	IPR000010 [Cystatin domain]
Q9BXR6	Complement factor H-related protein 5	CFHR5	264543	385420	185313	0	0	0	Inf	0	Inf	Significant	up	--	--	--	--	--	--	--	--	IPR000436 [Sushi/SCR/CCP domain]
B2RBZ5	cDNA, FLJ95778, highly similar to Homo sapiens serpin peptidase inhibitor, clade A (alpha-1 antiproteinase, antitrypsin), member 10 (SERPINA10), mRNA		42221.7	24121.1	99902.6	282020	225037	269600	0.214052535417823	0.0020790578888625	-2.22396	Significant	down	--	--	serpin peptidase inhibitor, clade A	--	--	Serine protease inhibitor	O	Posttranslational modification, protein turnover, chaperones ;	IPR023796 [Serpin domain]
B2RE64	cDNA, FLJ93772, highly similar to Homo sapiens vesicle transport through interaction with t-SNAREs homolog 1B (yeast) (VTI1B), mRNA		0	95476	439027	0	358879	382538	0.720920248534867	0.608959361048346	-0.472088	Nonsignificant	None	2	Biological Process:intracellular protein transport (GO:0006886),Cellular Component:membrane (GO:0016020)	vesicle transport through interaction with t-SNAREs 1	--	ko04130 SNARE interactions in vesicular transport	--	--	--	IPR007705 [Vesicle transport v-SNARE, N-terminal]
B2RMS9	Inter-alpha (Globulin) inhibitor H4 (Plasma Kallikrein-sensitive glycoprotein)	ITIH4	1.39414e+07	9.04318e+06	2.85897e+07	26393000	2.92955e+07	2.0373e+07	0.67806075027113	0.273312646096246	-0.560514	Nonsignificant	None	2	Molecular Function:serine-type endopeptidase inhibitor activity (GO:0004867),Biological Process:hyaluronan metabolic process (GO:0030212)	--	--	--	Secreted protein containing bacterial Ig-like domain and vWFA domain	R	General function prediction only ;	IPR002035 [von Willebrand factor, type A] ; IPR010600[Inter-alpha-trypsin inhibitor heavy chain, C-terminal] ; IPR013694[VIT domain]
X6R8F3	Neutrophil gelatinase-associated lipocalin	LCN2	26969.9	1.69249e+06	17394.8	39249	9799.7	12223.6	28.3465448497935	0.42144433459377	4.82510099118892	Nonsignificant	None	--	--	lipocalin 2	--	ko04657 IL-17 signaling pathway	--	--	--	IPR000566 [Lipocalin/cytosolic fatty-acid binding domain]
P68363	Tubulin alpha-1B chain	TUBA1B	439495	590088	163673	29106	17003.3	1935.5	24.836331923538	0.0918063227005158	4.63438021262919	Nonsignificant	None	1	Molecular Function:GTPase activity (GO:0003924)	tubulin alpha	--	ko04145 Phagosome ko04210 Apoptosis ko04530 Tight junction ko04540 Gap junction ko05130 Pathogenic Escherichia coli infection	--	--	--	IPR003008 [Tubulin/FtsZ, GTPase domain] ; IPR018316[Tubulin/FtsZ, 2-layer sandwich domain]
P55058	Phospholipid transfer protein	PLTP	358609	57485.1	723108	1532000	1149201	341776	0.376847752537937	0.191649089303324	-1.40795	Nonsignificant	None	1	Molecular Function:lipid binding (GO:0008289)	phospholipid transfer protein	--	ko03320 PPAR signaling pathway ko04979 Cholesterol metabolism	--	--	--	IPR001124 [Lipid-binding serum glycoprotein, C-terminal] ; IPR017942[Lipid-binding serum glycoprotein, N-terminal]
B3KUW9	cDNA FLJ40813 fis, clone TRACH2010505, highly similar to Zinc finger CCHC domain-containing protein 2		45035.7	22219	25180.4	0	0	0	Inf	0	Inf	Significant	up	2	Molecular Function:nucleic acid binding (GO:0003676),Molecular Function:zinc ion binding (GO:0008270)	--	--	--	--	--	--	IPR001878 [Zinc finger, CCHC-type]
B3KWB5	cDNA FLJ42722 fis, clone BRAMY4000277, highly similar to Alpha-1B-glycoprotein		222050	264904	216003	96907	82563.7	147765	2.14816584972314	0.00750745275727272	1.10310538128254	Significant	up	1	Molecular Function:protein binding (GO:0005515)	--	--	--	--	--	--	IPR007110 [Immunoglobulin-like domain]
B4DDL4	Nucleoside-diphosphate kinase		187320	779853	0	0	89809.1	62435.6	6.35275907798432	0.303198964811746	2.66738330741386	Nonsignificant	None	--	--	--	--	ko00240 Pyrimidine metabolism ko01100 Metabolic pathways	Adenylate kinase or related kinase	F	Nucleotide transport and metabolism ;	--
B4DHZ6	Transferrin, isoform CRA_c	TF	14239.1	0	27449.2	62852	37789.9	45659.6	0.427421796769001	0.0805000064114419	-1.22627	Nonsignificant	None	--	--	transferrin	--	ko04066 HIF-1 signaling pathway ko04216 Ferroptosis ko04978 Mineral absorption	--	--	--	IPR001156 [Transferrin-like domain]
P50395	Rab GDP dissociation inhibitor beta	GDI2	97084	2117736	96058.9	0	12545.1	30441.8	35.8384980850755	0.382084671523126	5.16343827328132	Nonsignificant	None	2	Molecular Function:GDP-dissociation inhibitor activity (GO:0005092),Biological Process:small GTPase mediated signal transduction (GO:0007264)	Rab GDP dissociation inhibitor	--	--	--	--	--	IPR018203 [GDP dissociation inhibitor]
B4DNG0	Olfactomedin-like protein 3	OLFML3	379174	235857	295379	318750	165072	247270	1.24527480421737	0.381370585966895	0.316464147862531	Nonsignificant	None	--	--	--	--	--	--	--	--	IPR003112 [Olfactomedin-like domain]
B4DPP8	cDNA FLJ53075, highly similar to Kininogen-1		1.8593e+07	1.94303e+07	1.92212e+07	21604000	2.17424e+07	1.95738e+07	0.909795312140577	0.0639522333866541	-0.136386	Nonsignificant	None	1	Molecular Function:cysteine-type endopeptidase inhibitor activity (GO:0004869)	kininogen	--	ko04610 Complement and coagulation cascades	--	--	--	IPR000010 [Cystatin domain]
P04070	Vitamin K-dependent protein C	PROC	85286.3	0	30673	242880	241697	187222	0.25891532075238	0.0130280023821123	-1.94945	Significant	down	5	Molecular Function:serine-type endopeptidase activity (GO:0004252),Molecular Function:calcium ion binding (GO:0005509),Molecular Function:protein binding (GO:0005515),Cellular Component:extracellular region (GO:0005576),Biological Process:proteolysis (GO:0006508)	protein C (activated)	3.4.21.69	ko04610 Complement and coagulation cascades	Secreted trypsin-like serine protease	O	Posttranslational modification, protein turnover, chaperones ;	IPR000294 [Gamma-carboxyglutamic acid-rich (GLA) domain] ; IPR000742[EGF-like domain] ; IPR001254[Serine proteases, trypsin domain]
B4DPS0	Protein-tyrosine-phosphatase		114020	832303	0	6122.5	99976.8	47752.7	9.22630255050308	0.448168431019673	3.20575260228365	Nonsignificant	None	2	Molecular Function:protein tyrosine phosphatase activity (GO:0004725),Biological Process:protein dephosphorylation (GO:0006470)	tyrosine-protein phosphatase non-receptor type 6	3.1.3.48	ko04520 Adherens junction ko04630 Jak-STAT signaling pathway ko04650 Natural killer cell mediated cytotoxicity ko04660 T cell receptor signaling pathway ko04662 B cell receptor signaling pathway ko05140 Leishmaniasis ko05205 Proteoglycans in cancer	Protein tyrosine phosphatase	T	Signal transduction mechanisms ;	IPR000242 [PTP type protein phosphatase] ; IPR000980[SH2 domain]
B4DQ50	cDNA FLJ56823, highly similar to Protein-glutamine gamma-glutamyltransferase E		266339	29151.9	93725.5	0	0	0	Inf	0	Inf	Significant	up	1	Biological Process:peptide cross-linking (GO:0018149)	transglutaminase 3	2.3.2.13	--	--	--	--	IPR001102 [Transglutaminase, N-terminal] ; IPR002931[Transglutaminase-like]
B4DQA0	L-selectin		82892.3	447262	93644.8	139840	177986	269755	1.06164002267603	0.928138709902096	0.0862946648823825	Nonsignificant	None	--	--	selectin, lymphocyte	--	ko04514 Cell adhesion molecules (CAMs)	Ca2+-binding protein, RTX toxin-related	Q	Secondary metabolites biosynthesis, transport and catabolism ;	IPR000436 [Sushi/SCR/CCP domain] ; IPR001304[C-type lectin-like]
B4DUI9	cDNA FLJ55420, highly similar to Troponin C, skeletal muscle		170434	0	210435	291070	173158	0	0.820434118112094	0.572122758724445	-0.285541	Nonsignificant	None	1	Molecular Function:calcium ion binding (GO:0005509)	troponin C, skeletal muscle	--	ko04020 Calcium signaling pathway	Ca2+-binding protein, EF-hand superfamily	T	Signal transduction mechanisms ;	IPR002048 [EF-hand domain]
B4DUV1	Fibulin-1		84284.1	34412.5	137044	94949	0	56551.2	1.12537189169827	0.831090870234225	0.170401834907669	Nonsignificant	None	1	Molecular Function:calcium ion binding (GO:0005509)	fibulin 1/2	--	--	--	--	--	IPR001881 [EGF-like calcium-binding domain] ; IPR026823[Complement Clr-like EGF domain]
B4DVK0	Mannosyl-glycoprotein endo-beta-N-acetylglucosaminidase		2.52189e+06	1.32938e+06	2.52934e+06	476010	395009	583162	4.38777011855953	0.0518174999515244	2.13348794290114	Nonsignificant	None	2	Cellular Component:cytoplasm (GO:0005737),Molecular Function:mannosyl-glycoprotein endo-beta-N-acetylglucosaminidase activity (GO:0033925)	mannosyl-glycoprotein endo-beta-N-acetylglucosaminidase	3.2.1.96	ko00511 Other glycan degradation	Endo-beta-N-acetylglucosaminidase D	G	Carbohydrate transport and metabolism ;	IPR005201 [Glycoside hydrolase, family 85]
B4E1B2	Beta-1 metal-binding globulin		6.9697e+08	8.09168e+08	7.37969e+08	552150000	5.95347e+08	5.22188e+08	1.34403069805503	0.00802810406969634	0.426566090070524	Nonsignificant	None	--	--	transferrin	--	ko04066 HIF-1 signaling pathway ko04216 Ferroptosis ko04978 Mineral absorption	--	--	--	IPR001156 [Transferrin-like domain]
B4E1D8	cDNA FLJ51597, highly similar to C4b-binding protein alpha chain		1.21175e+07	8.26637e+06	7.62473e+06	24327000	2.17777e+07	16292657	0.448874507523526	0.0141262708485447	-1.15562	Significant	down	--	--	complement component 4 binding protein, alpha	--	ko04610 Complement and coagulation cascades ko05133 Pertussis	--	--	--	IPR000436 [Sushi/SCR/CCP domain]
B4E1Z4	C3/C5 convertase		2.41559e+07	8.19207e+06	2.6103e+07	34323000	2.94548e+07	3.19466e+07	0.610617163458074	0.10070609079624	-0.71166	Nonsignificant	None	2	Molecular Function:serine-type endopeptidase activity (GO:0004252),Biological Process:proteolysis (GO:0006508)	component factor B	3.4.21.47	ko04610 Complement and coagulation cascades ko05150 Staphylococcus aureus infection	Secreted trypsin-like serine protease	O	Posttranslational modification, protein turnover, chaperones ;	IPR000436 [Sushi/SCR/CCP domain] ; IPR001254[Serine proteases, trypsin domain] ; IPR002035[von Willebrand factor, type A]
P13473	Lysosome-associated membrane glycoprotein 2	LAMP2	93409.7	180933	91237.5	92843	74335.7	43517	1.73510897469668	0.191238323326799	0.795026275090174	Nonsignificant	None	1	Cellular Component:membrane (GO:0016020)	lysosomal-associated membrane protein 1/2	--	ko04140 Autophagy - animal ko04142 Lysosome ko04145 Phagosome ko05152 Tuberculosis	--	--	--	IPR002000 [Lysosome-associated membrane glycoprotein]
Q53G99	Beta actin variant (Fragment)		2709732	1.6089e+07	1.76114e+06	808050	520558	722637	10.0231	0.313898050056803	3.32525909804549	Nonsignificant	None	--	--	actin beta/gamma 1	--	ko04015 Rap1 signaling pathway ko04145 Phagosome ko04210 Apoptosis ko04390 Hippo signaling pathway ko04510 Focal adhesion ko04520 Adherens junction ko04530 Tight junction ko04611 Platelet activation ko04670 Leukocyte transendothelial migration ko04810 Regulation of actin cytoskeleton ko04919 Thyroid hormone signaling pathway ko04921 Oxytocin signaling pathway ko05100 Bacterial invasion of epithel…	Actin-related protein	Z	Cytoskeleton ;	IPR004000 [Actin family]
B4E367	cDNA FLJ61564, highly similar to Plexin domain-containing protein 2		2.66469e+06	1.12039e+06	544614	62565	2.91788e+06	2.18686e+06	0.837902297262337	0.806120368992744	-0.255146	Nonsignificant	None	1	Cellular Component:membrane (GO:0016020)	--	--	--	Serine protease, subtilisin family	O	Posttranslational modification, protein turnover, chaperones ;	IPR002165 [Plexin repeat]
[truncated: 244 more rows]
